# Supplementary material for: Excellent PROM results after fast-track hip and knee arthroplasty with no postoperative restrictions: a cohort study validation of fast-track surgery without postoperative restrictions
Source: BMC Musculoskelet Disord. 2022 Apr 5;23:324. doi: 10.1186/s12891-022-05276-y (PMC8985261; doi:10.1186/s12891-022-05276-y)
Supplement: Supplementary file 1 — Additional file 1. [file 12891_2022_5276_MOESM1_ESM.csv]

PID	Side	Sex	Age	ASA	HOOS_S1.0	HOOS_S1.1	HOOS_S1.2	HOOS_S2.0	HOOS_S2.1	HOOS_S2.2	HOOS_S3.0	HOOS_S3.1	HOOS_S3.2	HOOS_S4.0	HOOS_S4.1	HOOS_S4.2	HOOS_S5.0	HOOS_S5.1	HOOS_S5.2	HOOS_P1.0	HOOS_P1.1	HOOS_P1.2	HOOS_P2.0	HOOS_P2.1	HOOS_P2.2	HOOS_P3.0	HOOS_P3.1	HOOS_P3.2	HOOS_P4.0	HOOS_P4.1	HOOS_P4.2	HOOS_P5.0	HOOS_P5.1	HOOS_P5.2	HOOS_P6.0	HOOS_P6.1	HOOS_P6.2	HOOS_P7.0	HOOS_P7.1	HOOS_P7.2	HOOS_P8.0	HOOS_P8.1	HOOS_P8.2	HOOS_P9.0	HOOS_P9.1	HOOS_P9.2	HOOS_P10.0	HOOS_P10.1	HOOS_P10.2
372	1	1	85,6646132785763	2		0			0			0			1			1			0			0			0			0			0			0			0			0			0
873	1	2	92,3887748117728	2		0			0			1			0			1			1			0			0			0			1			1			1			0			3			0
898	1	1	73,7577002053388	2	4	0		3	0		4	0		3	0		4	0		4	0		3	0		2	0		3	0		4	0		3	0		3	0		3	0		3	0		4	0
1312	2	1	83,709787816564	1	2	0	0	3	0	0	1	0	0	3	1	0	2	0	0		0	0	2	0	0	2	0	0	2	0	0	2	0	0	3	0	0	1	0	0	1	0	0	2	0	0	2	0	0
1379	2	1	65,0841889117043	2	1	0	0	3	0	0	2	0	0	2	1	0	2	1	0	3	3	0	1	1	0	2	0	0	1	0	0	3	1	0	3	1	0	2	1	0	2	1	0	3	1	0	3	1	0
1463	1	1	56,952772073922	2	3	0		2	1		2	1		3	1		3	1		3	3		3	1		3	1		2	1		2	2		3	1		2	2		2	1		2	1		2	2
1466	1	1	84,8925393566051	2		0			2			3			3			1			3			2			2			1			2			3			2			2			2			2
1506	2	1	78,0588637919233	2	2	0	0	3	1	0	3	0	0	1	1	1	3	1	1	3		0	2	1	0	2	1	0	2	1	0	3	2	1	2	0	0	2	1	0	3	0	1	2	0	0	3	0	0
1539	1	1	66,5325119780972	2	2	0	2	2	0	0	2	0	0	3	1	2	3	1	2	3	0	1	3	1	1	2	0	1	2	0	1	3	1	1	1	1	1	2	1	1	3	0	1	3	1	1	3	1	1
2349	1	1	83,5728952772074	2	3	0		4	1		3	1		4	1		3	1		4	0		3	0		4	0		3	0		3	0		4	0		4	0		2	0		3	0		2	0
2494	1	1	83,6851471594798	2		0			0			0			0			0			0			0			0			0			0			0			0			0			0			0
2532	1	1	70,1409993155373	2		0	0		0	0		0	1		1	2		1	1		0	0		0	0		0	0		1	0		1	1		0	0		0	1		1	0		1	0		1	1
2716	1	1	61,7467488021903	2	2	3	3	2	0	0	2	1	1	3	1	1	3	2	1	4	3	3	3	1	0	3	1	0	2	1	1	3	1	2	3	0	1	2	0	1	2	1	1	3	1	2	3	1	1
2826	2	1	57,5058179329227	2	0	0		3	0		4	0		3	1		3	1		4	0		3	0		3	0		3	0		3	1		3	1		3	0		2	0		3	0		3	0
2992	2	1	70,90212183436	2	4	0		3	1		3	0		3	2		3	2		4	4		3	2		3	3		3	2		3	2		3	2		3	2		3	2		3	2		3	2
3081	1	1	64,4271047227926	1		1	0		0	1		1	0		1	0		1	1		1	1		0	0		0	0		0	1		1	2		1	0		1	0		0	0		1	1		1	1
3376	2	1	86,3572895277207	3	4	0		3	0		3	0		3	1		3	1		3	3			1		2	1		2	1		4	3		2	1		2	1			1		2	1		2	1
3490	2	1	81,9931553730322	2			0			0			0			0			0			0			0			0			0			1			0			0			0			0			0
3600	2	1	49,82340862423	2	4	0	0	4	1	0	3	3	0	4	1	1	4	1	1	4	2	1	4	0	1	4	1	1	4	2	0	4	2	0	3	0	0	4	1	0	4	1	0	4	1	1	3	1	1
3881	2	2	75,3867214236824	3	2		2	3		0	4		2	3		3	3		1	3		3	3		1	2		1	3		1	3		1	2		0	2		0	2		0	3		1	3		1
3909	1	1	81,5058179329227	2	0	0	0	0	0	0	2	0	0	3	1	0	2	1	0	4	3	0	3	1	0	1	0	0	2	0	0	3	2	0	0	0	0	3	1	0	2	0	0	3	1	0	3	0	0
4044	2	2	89,1334702258727	3	2			2			3			1			3			4			1			2			2			4			1			2			3			4			4
4391	1	2	47,1485284052019	2	1	2	2	3	3	1	3	2	1	3	1	1	3	1	1	3	2	1	3	1	1	3	1	1	2	1	1	4	1	1	3	1	1	2	1	1	3	1	1	3	1	1	3	1	1
4549	1	1	61,1663244353183	3		0			1			2			1			3			3			2			2			2			2			1			1			1			2			1
4553	1	1	81,6673511293635	2	1			2			2			1			2			3			2			2			2			2			2			2			3			2			2
4608	1	1	57,6591375770021	1	3	3	1	1	0	1	3	0	0	1	1	0	1	0	0	4	3	0	1	0	1	1	0	0	4	0	1	3	0	0	4	1	0	3	1	0	1	0	1	1	0	0	4	0	1
4750	1	1	86,9979466119097	3	4	0	0	4	1	0	4	0	4	3	0	1	3	0	1	4	0	0	4	0	0	4	0	0	4	0	0	4	1	1	3	0	0	2	0	0	4	0	0	4	0	0	4	1	0
5361	2	1	77,2950034223135	2	3	0		3	0		3	0		3	0		3	1		3	3		3	3		3	3		2	1		3	2		3	3		2	2		2	1		3	2		3	2
5439	1	1	74,2477754962354	3	3	0		3	0		2	0		1	0		3	1		3	1		3	0		3	1		2	0		2	2		2	2		3	2		2	2		2	0		3	0
5511	2	1	73,242984257358	3	4			3			4			3			3			4			4			3			3			3			3			3			3			3			3
5518	1	1	77,8480492813142	2	4	0		3	0		3	0		3	2		3	2		4	4		4	0		3	0		3	4		4	4		4	4		4	4		3	4		4	4		4	4
5518	2	1	77,2347707049966	2	1	0		4	0		4	0		3	0		4	0		4	0		4	0		4	0		4	0		4	0		4	0		4	0		4	0		4	0		4	0
5822	1	1	69,5386721423682	2	2	1		3	1		2	0		3	1		3	0		3	0		2	0		2	0		2	0		2	0		3	1		3	1		2	0		2	1		2	0
5933	1	1	60,6762491444216	2	0	0	0	3	0	1	2	1	0	3	0	0	3	0	1	3	0	3	2	0	0	3	0	0	2	0	0	2	1	0	4	0	0	2	0	0	1	0	0	2	0	0	3	0	0
6019	1	1	68,848733744011	2		0			0			2			2			2			3			0			2			2			2			2			2			2			2			2
6026	1	1	78,7268993839836	2		1			2			2			2			2			3
6254	1	1	78,362765229295	2	3	1		3	2		2	0		3	0		2	0		3	1		3	1		3	1		3	0		3	1		3	1		3	0		3	0		3	0		2	0
6557	2	1	83,9288158795346	2	0			3			2			3			4			3			3			4			2			4			4			2			3			3			4
6919	2	1	88,3887748117728	3				2			3			3			3			4			3			2			1			2			2			2			2			3			3
6992	1	2	70,9815195071869	3		0	1		1	1		1	0		1	0		0	0		0	0		0	0		1	1		1	0		1	1		1	0		1	0		1	0		0	1		1	1
6992	2	2	70,611909650924	3		1			2			1			1			0			0			0			1			1			1			1			2			1			1			1
7055	1	1	48,5612594113621	1	3	0	0	2	0	0	3	1	0	3	2	1	3	1	1	4	0	0	3	0	0	3	0	0	2	0	0	2	0	0	3	0	0	3	0	1	2	0	0	3	0	0	2	0	0
7107	2	1	73,596167008898	2	3	0		2	0		3	2		2	0		2	0		4	3		3	0		3	4		2	0		3	1		4	2		3	2		2	2		2	1		3	2
7107	1	1	76,8925393566051	2	4									4			3			4						4			4			4			4
7286	2	1	58,9048596851472	2		1	0		2	2		2	1		3	1		2	2		2	2		1	1		2	2		2	2		2	2		1	1		1	1		1	1		2	2		1	1
7386	2	1	82,2696783025325	2	3	1	0	4	1	0	3	1	0	3	2	0	3	1	0	3		0	2	0	0	2		0	2	0	0	3	0	0	2	1	0	2	1	0	2	0	0	2	0	0	4	1	0
7945	1	2	77,2320328542095	2	4	0		3	0		2	0		2	1		2	1		3	1		2	0		3	0		2	0		2	0		2	0		2	0		1	0		2	0		2	0
8348	2	1	72,5886379192334	2	1	1	0	4	0	1	3	1	2	3	2	1	2	2	1	3	4	0	3	0	0	3	0	0	2	0	0	3	0	0	3	0	0	2	0	0	2	1	0	2	1	1	2	0	0
8432	1	2	81,8726899383984	2		0			0			0			0			0			1			1			0			1			0			0			0			0			0			0
8846	1	1	55,64681724846	3
8989	1	1	70,9760438056126	2	4	0		4	0		3	0		4	1		4	1		4	0		3	0		3	0		4	0		3	0		3	0		3	0		3	0		4	0		4	0
9643	2	1	76,8542094455852	2		0			0			0			1			1			2			0			0			1			0			1			0			0			1
9971	1	1	59,8083504449008	1	1	0	1	3	2	1	3	2	1	3	1	1	3	2	1	4	2	1	3	1	1	3	1	1	3	2	1	3	2	1	2	1	0	3	1	1	4	2	1	3	2	1	3	2	1
10010	2	2	79,3675564681725	3		0			0			2			2			1			3			0			0			0			1			0			0			1			1			3
10245	1	1	71,6851471594798	2	0	2	0	1	0	0	3	0	0	3	1	0	3	1	0	3	1	2	3	1	0	0	0	0	3	0	0	0	0	0	2	2	0	0	0	0	0	0	0	3	1	0	0	0	0
10341	2	2	62,2970568104038	2	2	0	0	3	0	0	3	0	0	3	1	0	3	1	0	4	1	0	2	1	0	3	1	1	3	0	0	2	1	0	1	0	0	1	1	0	2	0	0	3	1	0	2	1	0
10705	2	2	78,8418891170431	3		0	0		0	0		0	0		1	0		1	0		0	0		0	0		0	0		0	0		0	0		0	0		0	0		0	0		0	0		0	0
10812	1	2	77,5468856947296	3	1	0	1	4	2	0	4	0	0	3	1	1	3	0	0	4	0	0	2	0	0	3	1	0	2	0	0	2	0	0	3	1	0	2	1	0	3	0	0	3	0	0	3	0	0
11012	2	2	74,5598904859685	3	2	0	0	2	0	0	1	0	0	1	0	1	1	1	1	3	0	0	1	0	0	1	0	0	2	0	0	3	0	1	1	0	0	1	0	0	2	0	0	2	0	1	2	0	0
11505	1	1	68,2518822724162	2	3	0	0	3	2	0	3	2	1	3	2	2	3	2	2	4	0	0	2	1	1	2	1	1	3	1	1	3	1	1	3	2	1	2	0	1	2	0	1	3	1	1	3	1	1
12096	1	1	59,3730321697468	2	0			3			1			2			2			3			1			1			2			3			1			1			3			3			3
12215	2	1	74,0917180013689	2	3	0	2	3	0	0	3	0	0	3	2	0	2	2	0	3	3	0	2	0	0	3	0	0	2	1	0	3	2	1	3	0	1	3	0	0	2	0	0	2	1	0	2	0	1
12220	2	1	56,6324435318275	2		1			0			1			1			1			3			1			1			1			2			2			1			1			1			1
13491	2	1	72,2409308692676	2	3		2	3		2	3		2	3		2	3		2	3		3	2		2	2		2	2		2	2		2	2		2	2		2	2		2	2		2	2		2
13557	1	1	51,7754962354552	2	3	2	0	3	1	0	3	2	2	4	1	2	3	2	2	4	3	3	2	0	1	3	1	1	3	1	3	3	1	2	4	2	2	3	1	2	4	1	2	4	2	3	3	2	2
13717	2	1	75,2279260780287	0	4			3			4			3			3			4			3			4			4			4			4			3			3			4			4
13957	2	2	65,6344969199179	2	4	0		2	0		3	0		2	0		3	1		4	0		2	0		3	0		2	0		4	0		3	0		2	0		3	0		3	0		3	0
14188	2	2	74,5434633812457	2	1	0		1	0		2	0		0	1		1	1		3	0			0			0		3	0		2	0		0	0		0	0		2	0		3	0		3	0
14387	1	2	76,4325804243669	3	2	0		2	1		3	1		2	0		2	1		4	3		2	1		2	1		2	1		3	1		2	0		2	0		2	0		3	1		2	1
14470	2	1	59,8850102669405	3	3	1		0	0		1	0		2	0		3	0		3	2		1	0		1	0		2	0		2	0		3	1		3			1	0		1	0		1	0
14704	1	1	23,9726214921287	1	3		2	3		1	2		0	2		0	3		1	4		2	1		0	3		0	2		0	1		0	3		0	2		0	2		1	2		1	1		0
14943	1	1	83,5373032169747	2	2	0		4	1		4	2		3	0		3	0		4	0		4	1		4	1		3	0		4			4	0		4	0		4	0		4	0		4	0
15007	2	1	86,6584531143053	2	4			2			4			4			3			3			2			2			3			2			3			3			3			3			2
15151	1	1	53,3086926762491	1	4	1		2	0		2	0		3	1		3	1		3	3		2	1		1	1		2	1		3	1		4	2		4	1		3	1		3	1		3	1
15431	2	1	89,5468856947296	3
15472	1	1	71,3538672142368	0		0			0			0			1			1			1			0			0			0			1			1			0			0			0			0
15608	1	2	76,621492128679	0	2	3		2	0		2	1		2	1		3	2		3	3		2	2		2	1		2	0		3	1		2	2		1	2		2	1		2	1		3	2
15656	1	1	69,3579739904175	2	2	0	0	2	0	2	2	0	0	2	1	0	2	0	0	3	0	0	2	0	0	2	0	0	2	0	0	2	0	0	2	0	0	2	0	0	3	0	0	2	0	0	2	0	0
15669	1	2	74,4750171115674	3	4			4			4			2			2			4			4			4			4			4			3			2			3			4			4
15725	1	2	64,5831622176591	2	1	1		2	1		2	0		2	1		2	2		3	0		1	0		1	1		1	0		2	0		1	0		2	1		1	0		2	1		2	1
16334	2	2	69,4428473648186	2	0	0	0	3	0	0	2	0	0	3	1	0	3	1	0	4	0	0	3	0	0	2	0	0	3	0	0	3	0	0	3	0	0	2	0	0	2	1	0	2	1	0	3	0	0
16867	2	2	69,8699520876112	4	0		0	3		0	3		1	2		0	3		0	0		0	3		0	3		0	2		0	4		2	0		0	0		0	2		1	2		1	1		0
17064	2	2	71,4715947980835	3	2	0		2	0		1	1		1	0		1	1		4	0		2	0		2	0		2	0		1	0		2	0		2	0		2	0		2	0		2	0
17186	1	2	50,9705681040383	2	4			4			3			3			3			4			4			4			3			4			4			2			4			4			4
17283	2	1	65,9329226557153	2	3	0	0	3	0	0	3	1	0	3	1	0	3	1	0	3	0	0	3	1	0	3	1	0	3	0	0	3	1	0	2	1	0	2	0	0	2	0	0	3	1	0	3	1	0
17637	1	2	73,0924024640657	0		4			0			1			1			3			3			0			0			0			2			0			0			0			0			1
17692	2	2	74,1902806297057	2	4	0	1	3	0	0	3	1	0	3	1	1	3	1	1	4	0	0	3	0	1	3	1	0	3	0	0	4	1	0	1	0	0	2	0	0	3	1	1	3	1	0	3	1	0
17965	2	2	72,5448323066393	2	4	2		3	0		4	2		3	1		3	1		4	1		2	0		4	0		3	1			2		4	1		3	0		2	0		3	1		4
18242	1	1	59,4798083504449	1	1	0		2	1		3	0		1	0		3	0		2	0		1	1		1	0		1	0		1	1		0	2		1	0		2	1		1	0		1	0
18386	1	2	81,6673511293635	3	2	0	0	0	0	0	3	0	0	1	0	1	1	0	0	3	0	3	3	0	0	2	0	0	3	0	2	4	2	0	1	0	0	1	0	0	1	0	0	4	0	2	3	1	2
18653	2	1	60,9308692676249	2		0			0			0			4			2			4			0			0			3			4			4			3			3			4			1
19257	2	1	59,6167008898015	2	3	0		2	1		3	1		2	1		2	1		3			2	0		2	1		2	1		3	1		3	1		2	1		2	1		2	1		2	1
19514	1	1	66,6611909650924	1	3			3			2			2			1			2			2			3			1			2			1			1			1			2			2
19589	2	1	77,2566735112936	3	0	0	2	2	1	0	1	0	0	1	0	0	1	0	1	4	0	1	1	1	1	1	0	0	1	0	0	2	1	0	2	0	0	2	0	1	2	0	0	2	1	0	2	1	0
19752	1	1	78,54893908282	2	2	0		3	0		3			3	1		3	1		3	0		2	0		3	0		2	0		3	1		3	0		3	0		3			3	1		2	1
20103	1	2	67,6221765913758	2	3	0		4	0		2	0		3	2		4	1		3	0		1	1		2	1		2	1		3	2		2	0		2	1		3	1		2	2		3	1
20166	2	1	73,5523613963039	3		0			0			0			0			0			0			0			0			0			1			0			0			0			1			0
20223	2	1	53,7741273100616	2	4	2	2	2	1	2	1	1	2	3	2	2	3	2	2	4	3	3	2	1	1	2	1	1	2	1	2	3	1	1	4	1	2	2	2	2	2	1	2	3	1	1	2	1	1
20449	1	2	75,5701574264203	2	0	0	0	2	0	0	1	0	0	2	0	0	2	0	0	3	0	0	4	0	0	1	0	0	1	0	0	3	0	0	4	0	0	3	0	0	2	0	0	2	0	0	2	0	0
20492	1	1	71,7645448323066	1	1		0	3		0	2		1	2		0	2		0	3		0	2		0			0	3		0	3		1	2		0	2		0	2		0	3		1	3		1
20492	2	1	72,0657084188912	1	1	0	0	0	0	0	1	1	0	1	0	0	0	1	0	0	0	0	0	0	0	0	0	0	0	0	0	1	1	1	1	0	0	1	0	0	0	0	0	1	0	0	1	1	0
20545	1	1	60,331279945243	2	3	0		4	1		3	0		3	1		3	1		4	0		4	0		4	1		3	0		3	0		3	0		3	0		2	0		3	1		4	1
20703	1	1	62,6009582477755	1	2			1			2			3			3			3			1			2			3			3			4			3			1			2			2
20912	2	1	77,1033538672142	2	4	0		4	0		4	2		3	0		3	0		4	0		4	0		4	0		4	0		4	1		2	0		2	0		3	0		4	0		4	0
21060	1	2	82,8939082819986	2	0	0		2	2		2	2		2	0		2	0		3	0		2	0		4	0		2	0		2	0		1	0		2	0		2	0		2	0		2	0
21191	1	1	71,0636550308008	2		0			0			0			0			0			0			0			0			0			1			0			0			0			0			0
22103	2	1	68,7282683093771	2	3	0		3	2		3	2		3	2		4	2		3	0		3	0		4	1		3	0		4	1		2	1		3	0		3	2		3	1		3	1
22899	2	2	63,233401779603	2	2		1	4		1	3		0	3		0	4		0	3		1	3		1	4		0	1		0	4		0	3		0	1		0	1		1	2		1	2		0
23043	2	2	72,0985626283368	3	3	1		1	0		2	1		3	2		2	0		3	3		3	1		2	0		2	1		3	1		0	0		0	0		2	1		2	0		3	1
23345	1	1	74,6776180698152	0			0			0			0			0			0			0			0			0			0			0			0			0			0			0			0
23451	2	1	59,6331279945243	2	0	2		3	0		3	0		2	0		1	0		3	0		2	0		2	0		1	0		3	1		2	0		2	0		3	0		2	0		3	0
23628	2	1	76,8323066392882	3		0			0			0			0			0			0			0			0			0			0			0			0			0			0			1
24129	1	1	75,7070499657769	2	0	0		2	0		3	1		1	1		2	1		3	3		2	0		2	0		2	0		2	0		2	0		2	0		3	0		3	1		3	0
24581	2	1	75,5756331279945	3		0	0		0	0		0	0		1	0		1	0		0	0		0	0		0	0		0	0		1	0		0	0		0	0		0	0		0	0		0	0
25074	1	1	85,5523613963039	3	0	0		3	0		3	1		2	1		2	1		3	3		3	1		2	1		2	1		3			1	0		2	1		3	1		3	1		3
25563	2	2	72,8240930869268	3	4	0		3	0		4	0		3	0		3	0		4	0		3	0		3	0		3	0		3	0		3	0		2	0		3	0		3	0		3	1
25563	1	2	73,4428473648186	2	2			2			3			2			2			3			2			2			2			1			2			1			1			2			3
25808	1	1	71,5318275154004	2	3		2	3		1	4		3	3		2	3		3	3		4			2			2			2			2	2		2	3		2	2		2	3		2	3		2
26012	2	1	46,9130732375086	2	2			3			3			3			3			4			3			3			3			3			4			3			3			3			3
26710	1	1	80,7638603696099	3		0			0			0			1			1			0			0			1			0			1			0			0			0			0			0
26948	1	1	61,7275838466804	2	0	0	0	2	1	0	2	1	0	3	1	0	2	0	0	4	2	0	2	1	0	2	2	0	3	0	0	3	1	0	3	0	0	2	0	1	2	0	0	3	0	0	2	0	0
27478	2	2	66,7871321013005	2		0			0			1			1			1			0			1			1			1			1			2			1			1			1			1
29477	2	1	78,4366872005476	2	0	0	0	2	0	0	3	1	1	1	0	0	0	0	0	4	0	0	2	0	0	3	0	0	3	0	1	4	0	1	3	0	0	1	0	1	2	0	0	3	0	0	3	0	0
29503	2	1	72,3148528405202	0	0	0		3	0		2	0		3	1		3	2		3	3		2	0		2	0		2	1		2	1		2	2		2	1		2	1		3	2		3	2
29886	2	1	64,1095140314853	2		0			1			1			1			1			0			0			0			1			1			0			0			1			1			0
29916	2	1	72,1286789869952	2	4	0		1	0		3	0		3	0		3	0		4	1		2	1		2	1		2	0		3	1		2	0		3	0		3	0		3	0		3	0
29916	1	1	70,1601642710472	2	3	0		3	0		3	1		3	1		3	1		4	3		3	1		2	1		3	1		4	1		4	0		3	1		3	1		3	1		2	1
31078	1	2	51,4058863791923	2		3			2			2			3			3			0			1			2			1			2			0			1			1			1			1
31113	1	1	55,3976728268309	2	4	0	0	1	0	0	1	0	0	1	0	0	1	0	0	4	0	0	2	0	0	2	0	0	4	0	0	2	0	0	3	0	0	3	0	0	3	0	0	3	1	1	3	0	0
31743	1	1	81,2566735112936	2	2			2			2			1			3			3			1			2			1			3			2			1			2			3			3
31870	1	1	73,4401095140315	3	3			4			3			4			4			4			4			4			3			3			4			3			2			4			4
31878	1	2	65,8809034907597	2	4	0	0	3	0	0	3	0	0	3	1	0	3	1	0	4	0	0	4	0	0	4	0	0	3	0	0	3	1	0	2	0	0	2	0	0	3	0	0	3	0	0	4	0	0
31921	1	1	78,2067077344285	2	2	0		3	0		2	0		3	0		3	0		3	0		2	0		3	0		2	0		3	0		2	0		2	0		3	0		3	1		3	1
32090	1	2	83,9644079397673	1			0			0			0			0			0			0			0			0			0			0			0			0			0			0			0
32364	1	2	74,7104722792608	2			0			1			0			0			0			0			0			0			0			0			0			0			0			0			0
32394	1	1	70,1437371663244	2	3	0		2	0		1	1		2			1	1		2	0		1	1		3	1		2	0		1	1		0	2		2	1		2	0		1			2	1
32790	1	1	71,4934976043806	2	2	0	0	3	1	0	2	0	0	2	1	0	3	1	0	3	0	0	2	0	0	1	1	0	2	0	0	2	2	0	1	0	0	1	0	0	2	0	0	3	0	0	2	0	0
33259	2	1	71,2799452429843	2	2	2		2	1		1	0		3	1		3	1		3	0		1	0		2	2		1	0		2	0		1	1		2	1		2	0		2	1		2	1
33617	1	1	74,8336755646817	3	2		0	3		0	3		0	3		0	2		0	4		0	3		0	4		0	3		0	4		1	4		0	3		0	3		0	4		1	3		0
34013	1	1	68,3750855578371	2	3	0	0	2	0	2	2	1	2	2	1	0	2	2	1	3	3	1	2	1	0	2	1	0	2	1	0	2	2	1	3	1	0	2	1	0	1	1	1	3	2	1	3	2	0
34263	2	1	76,5119780971937	2	4			2			1			1			1			4			2			1			1			1			2			2			2			3			2
34349	2	1	80,5010266940452	2		0		3	0		2	0		2	2		2	2		3	3		2	1		3	1		2	2		2	2		1	2			2		3	1		2	2		2	2
34500	1	1	80,0876112251882	3
34700	2	2	62,7488021902806	2	1	2		3	2		3	2		3	2		2	2		3	1		3	2		3	2		2	1		3	1		3	1		3	2		3	1		3	1		2	2
34821	1	1	67,0417522245038	2	0	0		4	1		4	1		4	2		4	2		4	2		4	2		4	2		3	1		4	1		4	1		3	1		3	1		4	2		4	2
35208	2	1	47,6167008898015	2		0	0		0	1		0	2		1	1		1	1		3	0		0	0		0	0		0	0		1	0		1	0		0	0		1	0		0	0		0	0
35208	1	1	46,8665297741273	2	2	0	0	3	3	0	4	0	0	4	3	1	4	1	1	4	3	1	4	0	0	4	0	0	3	0	0	4	1	0	3	2	0	3	0	1	4	0	0	4	1	0		1	0
35498	2	2	54,4969199178645	3	3	3	0	3	1	0	3	3	0	3	2	1	3	1	0	4	3	1	3	3	1	3	2	1	2	2	1	3	3	1	3	4	1	3	3	1	3	2	1	3	3	2	3	3	1
36009	2	1	70,2203969883641	2		0			0			0			0			1			0			0			0			0			0			0			0			0			0			0
36417	2	1	93,8973305954825	2	3	0	0	4	0	1	4	2	2	3	0	0	2	0	1	4	0	0	4	0	0	4	0	0	4	0	0		0	0	3	0	0	2	0	0	3	0	0	4	0	0		0	0
36624	1	2	58,8993839835729	2	3	0		4	1		4	1		3	0		2	0		4	0		4	0		3	0		3	0		3	0		4	2		3	0		2	0		3	0		3	0
37203	2	1	69,3032169746749	1	2	1		4	1		4	1		3	2		3	2		3	3		3	0		3	1		3			3	1		3	2		3	2		3	2		3	2		3	1
37555	1	1	46,2751540041068	2	2	0	0	3	0	0	2	0	0	3	1	0	3	1	0	3	0	0	2	0	0	4	0	0	1	0	0	2	0	0	4	0	0	4	0	0	1	0	0	1	0	0	2	0	0
37612	1	2	70,715947980835	2	3	2		3	0		3	0		2	1		3	2		4	2		3	1		4	1		2	0		3	1		3	0		2	1		3	0		3	0		3	0
37997	2	1	81,1718001368925	2	0	0		1	0		4	2		2	0		4	0		4	0		1	0		3	0		3	0		3	0		1	0		1	0		3	0		3	0		3	0
38358	1	1	87,3210130047912	3	4	0		4	0		4	4		3	0		3	0		3	0		4	2		4	2		2	1		4	1		4	1		2	1		4	1		4	1		4	1
38428	1	2	61,8124572210815	3	3	0	0	2	0	0	2	0	0	3	0	0	3	0	0	3	0	0	2	0	0	2	0	0	2	0	0	2	0	0	2	0	0	3	0	0	3	0	1	3	0	0	2	0	0
39314	1	2	71,8740588637919	3	4	0		3	0		4	0		3	2		3	2		4	0		3	0		3	0		3	0		3	0		2	0		2	0		3	0		3	0		3	0
39640	1	1	78,3655030800821	2		0			0			0			0			0			0			0			0			0			0			0			0			0			0			0
39641	2	1	80,6899383983573	3	0	0		3	0		3	0		1	0		0	0		2	0		2	1		2	0		1	0		1	0		1	0		1	0		2	0		1	0		0
40391	2	1	80,9062286105407	2	4		0	3		0	4		0	3		1	3		1	3		0	4		0	0		0	2		0	4		0	0		0	0		0	1		0	4		0	4		0
40573	1	2	72,1177275838467	2	1			2			3			3			3			3			3			3			2			3			0			1			2			3			3
41060	2	2	58,6201232032854	1	3			2			2			1			0			3			2			3			2			2			2			1			1			1			2
41426	1	2	69,1498973305955	3		1	0		0	0		0	2		0	3		2	2		0	3		0	1		0	2		0	1		1	2		1	1		1	0		0	1		2	3		1	2
42587	2	2	59,6221765913758	1	3	0		4	0		4	0		3	0		4	1		4	1		2	0		4	0		3	0		3	0		2	0		2	0		3	0		3	0		3	1
42911	2	1	88,1505817932923	2	2	2		3	0		4	0		3	2		3	2		4	3		3	0		3	0		2	0		3	0		2	0		2	1		3	1		2	1		4	0
42969	2	2	54,8637919233402	2	0			3			2			0			2			3			2			2			3			2			1			1			2			3			0
43066	1	1	64,7227926078029	2	3	3		2	0		2	1		1	1		1	1		3	3		2	1		2	1		2	1		3	2		3	1		3	1		2	1		3	2		3	2
43095	2	1	80,6570841889117	3	4	0	0	4	1	1	4	1	1	4	2	1	4	2	1	4	0	0	4	0	0	3	0	1	2	0	0	4	0	1	4	0	0	3	0	0	3	0	0	2	0	1	2	0	0
43123	1	1	78,3326488706365	1	4	0		4	0		3	0		3	0		3	1		4	0		4	0		4	0		3	0		3	1		4	0		3	0		3	0		4	0		4	0
43131	2	1	69,0814510609172	2	3			3			4			4			4			4			3			4			3			4			4			4			3			4			3
43298	2	1	79,3456536618754	2	2	0		1	0		2	1		2	0		1	0		3	0		2	0		2	0		1	0		1	0			0		2	0		0	0		1	0		1
44681	1	1	72,6324435318275	2	2	1		3	0		3	0		3	1		2	1		3	1		2	1		2	1		2	1		3	1		1	1		2	1		2	1		2	1		2	1
44690	1	1	77,3798767967146	3	3	1	0	3	2	0	3	2	0	3	2	1	3	2	1	4	1	0	3	1	0	3	0	0	3	0	0	3	1	0	3	1	0	2	0	0	3	1	0	3	1	0	3	1	0
45153	2	1	60,6078028747433	1	2	0		4	1		4	1		3	1		3	1		3	1		3	1		3	1		3	1		4	1		3	1		3	1		3	1		3	2		3	1
45974	2	1	76,1642710472279	1	4			3			3			3			2			3			3			4			3			3			3			1			3			3			3
45987	2	2	71,3210130047912	3	2		1	1		1	2		1	3		1	2		1	3		1	2		1	2		1	3		0	4		2	3		1	2		1	2		1	2		1	2		1
46266	2	2	73,2867898699521	0
46979	1	1	59,9288158795346	2		0	0		0	0		0	1		1	2		0	2		0	0		0	0		0	0		0	0		0	1		0	0		0	0		0	0		0	2		0	0
47100	2	2	52,684462696783	1	4	0	0	2	1	0	3	1	0	3	1	1	2	1	0	3	1	0	1	1	0	2	0	0	2	0	0	3	1	0	2	1	0	1	1	0	2	1	0	3	1	1	3	1	0
47533	1	1	66,6721423682409	2		0		3	0		4	0		4	1		4	1		4	0			0			0			0			1			0			0			0			0			0
47951	2	1	78,3080082135524	2	0	0		2	0		3	1		3	1		3	1		3	1		3	0		3	2		3	1			1		2	1		2	1		2	1		2	1		2	1
47951	1	1	76,6899383983573	2	4	0		2	0		3	3		2	3		2	2		3	0		2	0		3	0		3	0		2			3	0		0	0		2	0		3	0
48017	2	1	69,8124572210814	2	0	0		3	0		3	0		2	1		2	1		3	0		3	0		3	0		2	0		3	0		2	0		2	0		2	0		3	1		3	1
48600	1	1	87,4113620807666	2			2			0			4			1			1			3			1			1			1			1			1			1			1			1			1
48628	2	1	74,9514031485284	2	1			4			4			3			4			4			3			4			3			3			4			4			4			4			4
48989	2	2	87,0691307323751	2	3	0		3	0		3	0		2	0		2	0		3	0		2	0		2	0		2	0		3	0		2	0		1	0		2	0		3	0		3	1
49326	1	1	62,7433264887064	2	2	0		2	0		2	0		2	1		3	1		3	0		2	0		4	1		1	0		1	0		2	0		2	1		3	1		3	1		2
49812	1	1	53,7029431895962	2	4	0	0	4	0	0	4	3	2	3	2	1	4	2	2	4	3	1	3	1	1	3	0	1	3	1	0	4	0	1	3	1	0	3	1	1	3	2	1	3	2	0	4	2	1
49838	1	2	66,031485284052	2		0			0			0			1			2			0			0			0			2			2			0			0			1			2			2
49972	2	2	63,9233401779603	3	3	0	0	3	1	0	3	2	2	3	1	0	3	1	0	4	1	0	4	0		3	1		2	0		3	4		3	1		2	0		2	0		2	0		3
50050	1	1	67,1238877481177	2	3	2	0	3	0	0	3	1	0	1	1	1	3	1	1	4	0	0	1	0	0	3	0	0	2	0	0	2	1	0	3	0	0	3	0	0	2	1	0	3	1	1	2	0	0
50189	2	1	81,0020533880903	3	3	1		2	1		3	1		3	3		3	2		3	0		2	0		2	0		2	0		2	0		1	0		1	0		2	0		3	0		3	0
50337	1	2	77,0239561943874	2	2			2			2			2			2			3			2			2			2			3			3			2			2			2			3
50362	2	1	72,331279945243	2	3	0	1	2	0	0	2	1	1	3	0	0	3	0	0	3	0	0	2	0	0	3	0	0	2	0	0	3	0	1	2	0	0	2	0	0	2	0	1	3	0	0	4	0	0
51339	1	2	60,4161533196441	3		0			2			3			3			3			3			3			2			0			2			0			2			2			2
51923	1	2	61,9000684462697	3	3			3			3			1			2			4			2			4			3			3			3			2			2			2			2
51923	2	2	65,2731006160164	3	0			2			2			2			2			4			2			2			2			2			2			2			2			2			2
51987	1	1	72,6105407255305	2		0			0			3			2			2			4			4			4			3			2			1			1			0			1			1
52226	1	1	62,403832991102	2	0	0	0	4	0	0	2	0	0	3	1	1	3	1	1	3	3	0	2	1	0	3	1	0	3	1	0	4	1	1	3	1	0	2	1	0	2	1	0	3	1	1	4	1	1
52368	1	1	68,5968514715948	3		0	2		1	2		1	1		1	1		2	1		1	2		1	1		1	1		1	1		2	1		2	1		1	1		1	2		2	2		2	2
52369	2	1	60,5639972621492	2		2			1			0			1			1			3			1			1			0			0			2			2			2			2			2
52582	1	2	74,9349760438056	3	3	0		2	0		2	1		2	0		2	0		3	0		3	0		2	0		2	0		3	0		2	0		1	0		2	0		3	0		2	0
52626	1	2	68,208076659822	2	4	1	0	2	0	0	3	0	0	3	1	0	3	0	0	4	0	0	1	0	0	2	0	0	2	0	0	3	0	0	1	0	0	2	0	0	2	0	0	3	0	0	4	0	0
52721	2	1	78,2422997946612	3	0	0	0	0	0	1	2	2		1	0	1	1	0	1	3	0	1	1	0	0	2	0	0	2	1	2	3	1	4	2	0	1	1	0	1	2	0	1	4	2	2	3	1	2
53115	1	1	75,7535934291581	0	4	0	0	4	0	2	4	0	1	3	0	0	2	1	0	3	0	0	3	0	0	3	0	0	4	0	0	4	0	0	3	0	0	3	0	0	3	1	0	4	1	0	4	1	0
53131	2	1	68,2655715263518	2		0	0		0	0		0	0		1	0		1	1		3	1		0	0		1	0		1	0		1	0		0	0		0	0		1	0		1	0		1	0
53170	1	2	78,031485284052	2			0			1			0			1			1			0			0			1			0			1			1			0			1			1			1
53170	2	2	79,6796714579055	2	3	0		3	0		2	0		3	1		2	1		4	0		2	0		3	0		1	0		3	1		2	1		3	1		2	0		2	1		2	0
53173	2	1	67,6331279945243	2	0	0		2	0		2	0		3	1		2	1		3	0		1	0		2	0		3	0		4	1		3	0		2	0		2	0		3	0		3	0
53656	1	1	82,8199863107461	3	1	0		4	3		4	1		4	3		4	3		3	3		4	2		4	3		3	1		4	3		4	2		2	2		3	2		3	1		3	3
53687	2	1	86,590006844627	0		0			0			0			0			0			0			0			0			0			0			0			0			0			0			0
53909	1	2	76,662559890486	2	0	0		0	0		0	0		2	0		2	0		0	0		2	0		2	0		2	0		2	0		0	0		1	0		2	0		2	0		2	0
54311	1	1	65,6399726214921	2	4	0		4	3		4	2		4	2		4	2		4	1		4	2		4	2		3	2		4	2		3	1		3	1		3	1		3	1		4	2
54441	1	1	70,3490759753593	2	1		0	2		0	3		0	3		1	4		1	4		0	3		0	4		0	3		0	3		0	4		0	3		0	3		0	3		0	3		0
54678	2	1	69,2785763175907	2		0			0			0			0			0			1			0			0			0			0			1			0			0			0			0
55190	2	1	61,0677618069815	1		1			1			1			1			1			2			1			1			2			2			2			1			0			2			1
55714	2	2	83,9644079397673	3	3	0		4	0		2	0		2	1		2	1		3	2		3	0		3	1		0	0		1	0		2	0		2	0		2	0		1	1		1	1
55752	2	1	79,2142368240931	3			0			0			1			1			1			3			0			0			0			0			0			0			0			0			0
55779	1	1	74,8446269678303	2	1			0			0			4			2			3			4			4			1			3			3			3			3			3			3
55881	1	1	67,6522929500342	2	1	0	0	2	0	0	0	0	0	1	0	0	3	0	1	3	0	0	2	0	0	3	0	1	1	0	0	3	0	1	0	0	0	1	0	1	1	0	1	2	0	0	3	0	1
56160	1	1	70,6913073237509	2			0			0			0			0			0			0			0			0			0			0			0			0			0			0			0
56410	2	1	64,9062286105407	2	1	0	0	3	0	0	2	0	0	2	0	0	2	0	0	4	0	0	2	0	0	2	0	0	2	0	0	2	0	0	3	0	0	2	0	0	2	0	0	3	0	0	2	0	0
56825	1	1	75,5509924709103	2		0			0			1			1			0			0			0			1			0			1			0			0			0			1
57199	1	2	77,2292950034223	3	4	0	0	4	2	0	4	2	0	3	2	1	3	1	0	4	1	1	3	1	0	4	1	0	4		0	4	2	0	3	0	0	3	0	0	4	0	0	4	0	0	4	0	0
57199	2	2	77,7111567419576	3	0	0	0	2	0	0	2	0	1	2	0	0	3	0	0	4	0	0	2	0	0	3	0	0	2	0	0	3	1	0	1	0	0	2	0	0	2	0	0	2	0	0	2	0	0
57457	2	2	55,7125256673511	1		0	0		0	0		0	0		0	0		0	0		1	0		0	0		0	0		0	0		0	0		0	0		0	0		0	0		0	0		0	0
57457	1	2	54,3080082135524	2	0			3			1			0			0			3			1			2			2			1			2			1			1			3			1
57875	2	2	63,813826146475	2	2			2			0			1			1			3			1			2			0			2			2			2			1			2			2
57985	2	1	74,0533880903491	2	4	0		3	0		4	1		4	4		4	4		4	0		4	2		4	2		4	2			2		4	2		4	2		4	2		4	2		4	2
58206	2	2	83,3264887063655	3	3	0	1	2	0	0	3	2	0	3	2	1	3	2	1	3	3	0	2	1	0	2	1	0	2	1	0	4	1	0	2	0	0	1	0	0	1	1	0	3	2	0	3	2	0
58929	1	1	51,1759069130732	2	4	2	0	2	2	0	4	0	0	2	2	1	2	2	1	3	2	1	3	0	0	3	0	0	2	0	1	3	0	0	3	0	0	2	0	0	2	0	1	2	0	1	2	0	0
59716	1	1	74,5598904859685	0	2		1	1		2	3		2	3		1	3		1	3		0	2		0	3		1	3		0	3		1	3		1	2		0	2		0	3		1	3		1
59716	2	1	75,5154004106776	2	2	1	0	3	2	3	3	2	3	3	1	1	3	1	1	4	0	0	3	0	2	3	1	0	3	0	0	3	1	0	3	1	0	3	0	0	2	0	0	3	1	0	3	1	0
60072	2	1	65,2375085557837	3	2			4	1		3	1		4	1		4	1		4	1		3	1		4	1		3	1		4	1		3	1		3	1		3	1		3	1		3	1
60185	2	1	73,7357973990418	2	0	0		4	0		4	0		3	0		3	1		3	0		1	0			0			0		3			2	1		3	0			0			0			0
60186	1	1	70,4010951403149	1		1	0		1	0		0	0		1	1		1	1		1	0		1	0		0	0		0	0		1	0		1	0		0	0		0	0		0	0		0	0
60191	1	1	68,8651608487337	1		0	0		0	0		0	0		1	1		0	1		3	0		0	0		0	0		0	0		0	0		0	0		0	0		0	0		0	0		0	0
60390	1	1	44,9637234770705	2	4	0		2	0		2	0		2	1		3	1		3	0		2	0		2	0		3	0		3	1		3	1		2	0		2	0		2	0		3	1
60543	1	1	72,3641341546886	2	2		1	3		0	3		0	3		0	3		0	4		0	3		0	3		0	3		0	3		0	3		0	3		0	3		0	3		0	3		0
60614	1	1	86,0917180013689	3	2	0	0	4	0	0	4	0	0	2	0	0	3	0	0	4	0	0	4	0	0	4	0	0	3	0	0	3	0	1	3	0	0	2	0	0	3	0	0	3	0	0	3	0	0
60775	1	1	78,7488021902806	2	4	0	0	4	1	1	4	2	1	3	1	1	3	1	1	4	0	1	4	0	1	4	1	1	4	0	0	4	1	1	4	1	0	4	0	0	4	1	1	4	0	1	4	0	1
60775	2	1	79,0992470910335	2	4	0		3	2		4	2		4	3		3	2		4	3			2		4	1		4	1		4	1		4	0		4	1		3	0		4	2		4	2
61205	2	1	80,7091033538672	2			0			1			2			0			0			0			0			0			0			0			0			0			0			0			0
61732	1	1	64,7885010266941	2		0	0		0	0		0	0			1		1	1		0	0			0		0	0		0	0		1	0		1	0		0	0		0	0		1	0		0	0
61781	1	1	63,7973990417522	1	4	1		4	0		3	0		3	1		3	1		4	0		3	0		2	1		2	0		2	0		4	1		4	1		2	0		2	0		2	0
61888	1	2	68,2053388090349	1		0			0			0			1			1			0			0			0			0			0			1			0			0			0			0
62194	2	2	67,8247775496235	3			0			1			0			1			0			1			0			0			1			0			0			0			1			0			1
62939	1	1	64,5010266940452	2	3	1	1	3	1	2	3	1	2	2	0	1	3	1	1	3	3	0	2	0	0	3	0	1	2	1	0	3	1	0	3	2	0	2	1	1	3	1	2	4	1	0	3	1	0
63397	2	2	57,3935660506502	2	0	0		3	2		3	2		2	1		3	1		0	0		1	1		1	1		2	1		3	0		0	0		1	0		1	1		2	1		3	1
63404	1	1	72,0739219712526	3	2	1		4	1		3	1		4	1		3	1		4	1		3	0		4	0		3	0		4	0		4	1		4	0		3	0		4	1		4	1
63879	1	2	73,8590006844627	3	3			1			2			2			2			3			2			2			2			3			0			1			2						2
64263	1	2	56,4435318275154	2	3	0		2	0		2	0		2	0		3	1		3	0		2	1		2	0		2	0			0		2	1		2	1		1	0		3	1		3	1
64448	1	1	88,6023271731691	3	3			4			4			3			4			4			3			3			3			4			2			2			4			3			4
64534	2	1	73,5523613963039	2		1	1		0	2		2	3		2	1		1	1		3	3		0	0		0	0		0	2			4		0	3		1	1		1	1			1			4
64717	2	1	44,580424366872	1	3			2			2			2			3			4			2			3			2			3			2			2			2			3			2
64736	1	1	58,9514031485284	2	3									3			3			4			2			2			2			3			2			2			2			3
64744	2	2	77,3032169746749	0		0	0		0	0		0	0		0	0		1	0		0	0		0	0		0	0		0	0		0	0		0	0		0	0		0	0		0	0		0	0
64842	1	1	73,2813141683778	2		0			0			0			1			1			0			0			0			0			0			0			0			0			0
65249	1	2	67,9972621492129	2	3	0		3	1		2	0		2	2		2	0		3	3		2	1		2	1		2	1		2	2		3	1		2	1		2	1		2	1		2	2
65538	1	1	91,378507871321	0	4		0	3		0	1		1	3		0	3		0	4		0	2		0	3		0	2		0	3		0	3		0	3		0	1		0	2		0	2		0
65812	1	1	85,0841889117043	2	3			3			3			4			4			4			3			4			4			4			4			3			4			4			4
66230	1	1	72	3	2	0		2	0		2	0		3	0		3	0		4	0		3	0		2	0		3	0		4	0		1	0		2	0		3	0		4	1		4	1
66275	2	2	86,0041067761807	2	3	1	0	4	0	0	4	0	0	4	1	0	3	0	0	4	0	1	4	0	0	4	0	0	2	0	0	4	0	1	2	0	0	2	0	0	4	0	0	2	0	1	4	0	0
66331	1	2	76,0492813141684	3	0			1			1			2			2			3			1			1			2			2			2			2			2			2			1
66654	2	1	76,1423682409309	0	2	1		3	2		2	4		2	2		3	2		3	1		2	2		3	2		1	2		3	3		0	1		2	1		3	3		2	2		2	2
66892	2	1	57,3826146475017	2	3	0	0	3	1	0	2	1	0	2	1	1	2	1	1	3	3	0	1	0	1	1	1	0	2	1	0	0	1	1	1	3	0	1	0	0	0	0	0	2	1	0	2	2	0
67206	2	1	73,2703627652293	2	3	1	0	3	1	0	3	1	0	1	0	0	2	1	0	3	0	0	3	0	0	2	1	0	2	0	0	2	0	0	1	0	0	2	0	0	3	1	0	3	1	1	2	1	0
67206	1	1	73,886379192334	0	2	0		3	0		2	0		1	1		3	1		3	0		1	0		2	0		2	0		1	1		0	0		0	0		2	0		3	1		1	0
67319	2	2	77,3360711841205	2	2			3			3			3			3			3			3			3			3			3			2			2			2			3			3
67675	2	1	73,0047912388775	2	4	0		3	0		3	1		3	1		4	1		4	0		3	0		3	0		3	0		4	0		3	0		2	0		3	0		4	0		4	0
67972	1	1	60,290212183436	1		0	0		0	0		0	0		0	0		0	0		0	0			0			0			0			0			0			0			0			0			0
67992	1	2	71,2553045859001	2			0			0			0			0			0			0			0			0			0			0			0			0			0			0			0
68119	1	2	60,7967145790554	2			0			0			0			1			0			0			0			0			0			0			0			0			0			0			0
68133	2	1	70,4777549623546	3		0			1			0			0			0			0			1			0			0			0			0			0			0			0			0
68181	2	1	63,7399041752224	2	1	0		0	1		3	0		3	1		2	1		4	0		1	0		1	0		2	0		2	0		2	0		0	0		1	0		2	0		0	0
68304	1	1	68,4654346338125	2	3		0	4		0	4		0	3		0	3		0	4		0	4		0	4		0	4		0	4		0	4		0	3		0	3		0	4		0	4		0
69552	2	1	66,1793292265572	2	0			2			4			3			3			4			3			3			3			3			4			3			3			3			3
69579	1	1	49,9794661190965	2	3			4			2			4			4			3			3			3			2			3			4			3			3			4			3
69805	2	2	85,7686516084873	3	0	0	0	2	0	0	3	1	0	4	0	0	2	1	0	4	2	0	2	0	0	2	1	0	4	0	0	4	1	0	2	0	0	2	0	0	4	0	1	4	1	0	4	1	0
70745	2	1	62,299794661191	1	2	0		2	1		2	1		3	1		2	1		3	3		1	1		1	0		1	0		1	1		3	2		1	1		2	1		2	2		2	1
71370	2	2	73,5715263518138	2	3	2	0	2	0	0	3	0	0	3	1	0	3	0	0	3	0	0	3	0	0	3	0	0	2	0	0	3	1	0	2	0	0	2	0	0	2	0	0	3	0	0	3	1	0
71388	1	1	75,9069130732375	2		2	0		0	0		0	0		0	0		0	0		3	0		0	0		0	0		0	0		0	0		0	0		0	0		0	0		1	0		1	0
71597	2	1	86,8117727583847	2	3	0		3	0		3	0		3	1		3	1		3	0			1			1			0			0		2	0		2	0		3	0		2	0		2
72579	2	1	73,6454483230664	3	3	0		3	0		3	2		3	0		3	0		3	0		4	0		3	0		3	0		3	0		3	0		3	0		3	0		3	0		3	0
72650	2	2	56,4161533196441	1	1	0	1	2	0	0	3	0	0	4	0	0	3	0	0	4	3	2	1	1	0	2	1	0	2	1	1	2	1	2	4	2	0	3	2	1	2	1	1	2	1	2	3	1	1
72892	1	1	82,1464750171116	2	2			3			0			3			3			3			0			3			3			2			3			2			2			4			3
72980	2	1	69,6262833675565	0		0			0			0			0			0			0			0			0			0			1			0			0			0			0			0
73243	2	2	77,264887063655	3	3	0		4	0		4	0		3	0		2	0		4	0		3	0		3	0		2	0		4	0		2	0		2	0		2	0		2	0		3	0
73378	1	2	74,7241615331964	2	2	0	0	3	0	0	3	0	0	3	1	0	3	1	0	4	2	0	4	1	0	4	0	0	3	1	0	3	1	0	3	1	0	2	1	0	2	0	0	3	0	0	3	0	0
73491	1	1	74,4750171115674	1	2	0	0	3	0	1	2	1	0	3	2	1	2	1	1	3	3	1	2	1	0	3	1	0	2	1	0	2	2	1	3	2	1	2	1	0	3	1	0	3	2	1	3	2	1
73520	2	1	86,280629705681	3	0	0		2	0		0	0		3	0		3	0		3	0		4	0		4	0		2	0		3	0		2	0		2	0		2	0		4	0		4	0
73699	2	1	80,8049281314168	2	4	0	2	3	1	0	3	0	0	3	0	2	3	0	2	4	0	3	3	0	1	3	1	1	2	0	0	2	0	1	3	0	1	2	0	2	2	0	1	2	0	1	2	0	1
73864	1	1	82,9897330595483	3		0	0		0	0		0	0		1	0		1	0		2	1		0	0		1	0		0	0		1	0		0	0		0	0		0	0		1	0		1	0
74061	2	1	76,7008898015058	2	2	0		3	0		2	0		1	0		1	0		3	3		1	0		1	2		2	0		3	0		1	0		1	0		1	0		2	0		3	0
74681	2	1	60,788501026694	2
76418	1	1	91,0417522245038	2	0	0	0	2	0	0	3	0	0	2	1	0	2	0	0	4	0	0	3	0	0	3	0	0	3	0	0	3	0	0	1	0	0	1	0	0	1	0	0	3	0	0	3	0	0
76707	1	1	80,1423682409309	2	3	0		3	0		2	0		1	0		3	0		3	0		3	0			0		2	0			0		2	0		1	0		3	0		4	0		2	0
77963	1	1	73,3935660506502	2	2		2	4		0	4		0	3		0	3		1	4		0	2		0	2		0	3		0	3		0	2		0	2		0	4		0	4		0	3		0
78301	1	1	79,2197125256673	2	4	0		4	0		3	0		3	0		3	0		4	0		2	0		2	0			0		2	1		2	0		2	0		2	0		3	0		3	0
78639	2	1	75,0937713894593	2	0	0		1	0		3	0		3	0		2	0		3	0		2	0		2	0		2	0		2	0		3	0		0	0		0	0		2	0		2	0
78684	2	1	59,4250513347023	2	0			3			3			3			3			4			3			4			2			3			3			2			2			3			3
78757	1	2	65,7577002053388	2		0			2			2			2			2			3			2			2			1			1			0			1			1			1			1
79144	2	1	74,0616016427105	2	4	0		3	0		3	0		2	0		3	0		4	0		1	0		2	0		2	0		3	1		3	0		2	0		2	0		3	1		2	1
79144	1	1	73,5414099931554	2	0	0		3	1		2	0		2	1		3	1		4	0		1	0		1	0		3	0		3	0		3	0		3	0		3	0		3	0		2	0
79436	2	2	68,0793976728268	2	4	0		4	0		4	0		4	1		2	1		4	0		4	0		4	0		4	0		4	1		4	0		2	0		2	0		3	1		3	4
79862	1	1	62,6064339493498	2	4	0	4	4	3	2	4	3	3	3	2	3	4	1	4	4	4	4	4	2	2	4	2	4	4	3	2	4	3	2	4	2	4	4	3	3	4	2	4	3	3	4	3	3	4
79862	2	1	62,1273100616016	0	2		0	4		0	4		0	3		1	3		2	4		3	4		0	4		1	3		2	4		1	4		1	4		1	3		1	4		2	4		2
80800	1	1	78,9815195071869	1	0	0		1	0		1	2		3	3		3	3		3	0		3	0		3	0		3	0		3	0		2	0		2	0		3	1		3			3
81691	2	1	65,3278576317591	2	4	0		4	0		4	0		4	0		3	0		4	0		3	0		4	0		3	0		4	1		3	2		2	0		3	0		3	0		3	0
81747	1	1	64,1177275838467	3	0			4			4			3			4			4			3			3			1			4			3			3			3			4			3
81858	1	2	71,4688569472964	2	2	0		2	1		4	2		3	0		3	0		4	0		3	0		4	0		2	0		4	0		2	0		2	0		3	0		2	0		4	2
81871	1	1	53,6947296372348	2	1	0		3	0		2	1		3	1		2	1		4	3		4	1		2	1		3	2		3	2		4	2		2	1		2	1		3	2		3	2
82251	1	1	74,9733059548255	2	4			2			3			3			3			4			2			3			2			3			2			3			2			2			3
82376	2	2	73,305954825462	3		3			1			2			2			1			3			1			1			1			2			1			1			2			2			1
82814	2	1	64,6981519507187	2	4	0		2	0		3	0		2	0		3	0		4	0		3	0		2	0		2	0		3	0		3	0		3	0		3	0		3	0		4	0
83109	2	2	72,4818617385352	3	3	2	0	3	1	0	3	1	0	3	1	0	3	1	0	3	2	0	2	1	0	2	0	0	3	1	0	3	1	0	2	0	0	2	0	0	4	1	0	3	1	0	2	0	0
83130	2	1	78,3545516769336	3	0	0		2	0		3	1		3	2		3	1		4	3		3	2		1	1		2	2		4	1		0	1		2	0		1	0		3	2		3	1
83293	2	2	70,0150581793292	2	2	0	0	2	1	0	3	0	0	3	0	0	3	0	0	4	0	0		0	0	1	1	0	2	0	0	3	1	0	3	0	0	2	0	0	3	1	0	3	1	0	4	1	0
83375	2	1	67,460643394935	2	3			3			2			2			1			3			2			1			1			2			3			2			2			3			2
84108	1	1	85,2594113620808	3	0	0		2	0		3	0		3	2		3	2		3	3		2	1		3	1		2	1		3	1		1	0		1	0		3	0		2	1		3
84220	2	1	66,2970568104038	2	3	0		4	1		3	0		3	1		3	1		3	0		3	1		3	1		2	0		3	1		3	0		3	1		2	1		2	0		3	1
84487	2	2	52,8432580424367	2	3	0	0	3	0	0	4	0	0	3	0	0	3	0	0	4	0	0	3	0	0	3	0	0	3	0	0	3	0	0	2	0	0	3	0	0	3	0	0	3	0	0	3	0	0
85527	1	1	74,5188227241615	2	0	0		0	0		0	0		0	0		0	0		0	0		0	0		0	0		0	0		0	0		0	0		0	0		0	0		0	0		0	0
85637	1	1	76,8815879534565	2		0			0			2			1			2			3			0			1			1			0			0			0			1			1
86060	2	2	64,8268309377139	2	0			4			4			3			3			3			4			4			3			3			3			3			2			3			3
86458	1	1	82,5653661875428	2		0			0			0			1			0			0			1			0			0						1			0			0			0
86600	2	2	64,5119780971937	1	3	0	1	3	1	0	3	1	0	3	1	1	3	1	1	3	1	0	4	2	1	4	2	1	2	1	0	2	1	1	3	1	0	3	1	1	3	1	1	3	2	2	3	2	2
87261	1	1	76,4709103353867	3	3			2			3			3			3			4			2			3			2			0			3			2			4			3			4
87889	2	1	66,1683778234086	2	3	0	0	4	1	1	3	1	0	3	1	0	3	1	0	3		0	3	0	0	2	0	0	2	0	0	2	1	0	3	0	0	3	0	0	2	0	0	2	1	0	2	1	0
88649	2	1	71,5373032169747	2	0	0	0	1	0	1	1	0	1	3	1	2	2	1	2	3	3	0	2	1	1	2	2	1	2	2	1	3	2	1	4	3	0	2	3	0	2	0	1	2	0	1	2	0	1
89356	2	1	75,9616700889802	2	4	3		3	2		3	2		3	4		3	3		4	3		3	1		2	2		2	1		4	1		3	3		1	2		2	2		3	2		3	2
90133	1	1	74,1492128678987	3	4			4			4			3			3			4			3			3			3			3			3			3			3			3			4
90513	2	1	84,4380561259411	2		1			0			1			1			1			0			0			1			0			1			0			1			1			0			1
90580	1	2	84,3039014373717	2	2	1	1	2	0	0	2	1	0	3	1	1	3	1	1	3	3	0	3	1	0	3	0	0	3	1	0	3	2	1	2	0	1	1	0	0	1	1	0	2	1	0	3	1	0
90606	2	2	80	3	2	0	0	2	0	0	4	1	0	1	1	0	1	1	0	0	1	0	3	0	0	2	0	0	3	0	0	3	0	0	2	0	0	3	0	0	3	0	0	3	0	0	3	0	0
90751	1	1	75,3949349760438	2			0			1			1			0			0			0			0			0			0			1			0			0			0						1
90770	1	1	85,6016427104723	2		0			0			0			0			0			0			0			0			0			0			0			0			0			0			0
91297	2	2	73,2895277207392	2	1		2	2			2		2	2		2	1		2	2		0	2		0	3		0	1		0	2		0	0		1	2		1	3		0	3		0	2		0
91303	2	1	77,2758384668036	2	0	0		3	1		2	0		3	2		3	2		3	0		2	0		1	0		1	0		2	0		1	0		1	0		2	0		2	0		1	0
91648	1	1	61,9575633127995	2	0			2			3			3			3			4			3			2			2			3			3			2			3			3			2
91732	1	1	83,3210130047912	2		0			0			0			1			1			0			0			0			0			0			0			0			0			0			0
91780	1	2	74,5051334702259	2	2	0		2	0		2	0		3	1		2	1		3	0		2	0		2	1		2	0		3	0		1	0		2	0		2	0		3	0		2	1
92540	2	2	62,6830937713895	1
92888	2	1	71,5181382614648	3	4			4			4			4			4			4			4			4			4			4			4			4			4			4			4
93012	2	2	57,1937029431896	2		2			1			1			2			2			3			3			2			2			0			3			2			2			2			2
93333	1	1	71,5811088295688	2		0	0		1	1		1	0		2	1		1	1		2	1		1	0		2	0		2	0		2	0		1	1		1	1		2	0		2	1		2	1
93333	2	1	72,4435318275154	3	2	0	0	2	1	1	2	0	0	2	1	1	3	1	1	3	0	1	2	1	1	2	0	1	1	0	1	2	1	0	2	2	2	2	2	2	1	1	1	3	2	2	1	1	1
93357	1	1	77,3305954825462	2	2	0	0	0	0	0	0	0	0	2	1	1	3	1	0	2	0	0	2	0	0	2	0	0	1	0	0	1	0	0	1	1	0	0	0	0	1	0	0	1	0	0	1	0	0
93365	2	1	76,9883641341547	2				1			1			3			3			3			2			3			3			3			3			1			1			2			2
93453	1	1	74,0889801505818	2	3	0		3	1		2	0		2	1		2	1		3	0		1	0		2	0		1	0		2	0		0	0		1	0		2	0		2	0		3	0
93689	1	1	63,7180013689254	2		0		1	0	1	2	0	1	2	2	3	1	2	4	4	3	4	2	1	3	2	1	2			2	3	1	2	3	3	3	3	2	2	1	1	3	2	1	2		1	2
93954	2	1	55,3073237508556	3	3	2		3	0		3	1		3	3		3	2		3	0		3	1		3			2	0		3	1		3	0		3	0		2	0		3	0		3	0
94193	2	1	58,8281998631075	3	3	1		4	1		3	1		2	2		2	2		4	3		2	1		2	1		3	1		2	2		2	1		2	1		3	2		3	2		3	2
94460	2	1	68,8459958932238	3	2	0		4	0		4	1		3	2		3	2		4	1		4	0		4	0		2	0		4	1		4	0		2	0		2	1		3	1		4	1
94589	2	1	89,9356605065024	3	0	0		2	0		2	0		4	2		3	1		4	0		3	0		2	0		3	0		4	3		2	0		2	0		3	1		3	1		3	1
95123	1	1	70,9240246406571	3	3			2			1			2			2			3			2			2			2			2			2			2			2			2			2
95229	2	2	57,8590006844627	2	2	1		0	0		3	0		3	1		2	1		3	0		2	0		3	1		2	0		2	0		1	1		1	1		2	0		3	0		3	0
95633	1	1	73,7056810403833	2	4	0		2	0		3	0		2	0		2	0		4	0		2	0		2	0		2	0		3	0		2	0		2	0		2	0		2	0		3	0
96164	1	2	59,8658453114305	3	3			2			3			3			3			3			3			2			3			3			3			3			2			3			2
96691	2	2	73,9356605065024	3	1	0		3	1		2	0		3	1		2	1		3	3		1	1		2	1		2	0		1	0		2	0		0	0		3	0		3	0		2	0
96817	1	1	17,6290212183436	0		0	0		0	0		0	0		0	0		0	0		1	0		0	0		0	0		0	0		0	0		0	0		0	0		0	0		0	0		0	0
96906	1	1	75,0444900752909	2		4	1		0	0		0	0		1	0		1	0		0	4		0	1		0	0		0	0		0	0		0	0		0	0		0	0		1	1		0	1
97325	2	2	73,8781656399726	1	0	0	0	0	0	0	0	0	0	1	0	0	3	2	0	3	0	0	2	0	0	2	0	0	2	0	0	3	0	0	1	0	0	2	0	0	2	0	0	2	2	0	2	0	0
97465	2	1	75,501711156742	1	4	0	0	3	0	0	3	0	0	3	0	0	3	0	0	3	0	0	2	0	0	3	0	0	3	0	0	3	0	0	3	0	0	3	0	0	3	0	0	3	0	0	3	0	0
97901	1	1	57,138945927447	0	3	0		3	1		3	1		3	1		3	1		4	0		2	1		3	1		3	1		3	1		3	1		3	1		3	1		3	1		3	1
98032	1	1	87,066392881588	3	3	0		3	0		3	0		4	0		4	0		4	0		3	0		4	0		3	0			0		3	0			0			0			0			0
98501	2	1	77,3744010951403	3	1	0	0	3	0	2	3	1	2	3	2	3	3	0	2	4	2	2	3	0	2	3	0	2	4	0	1	4	1	3	2	1	1	3	1		3	0	2	3	0	2	4	1	4
99145	2	1	61,9876796714579	2	2	0	0	4	0	0	4	0	0	3	0	0	3	0	0	4	0	0	3	0	0	3	0	0	3	0	0	3	0	0	3	0	1	2	0	0	3	0	0	3	1	0	3	0	0
99443	1	2	59,2580424366872	2		2	0	4	2	2	4	0	1	4	3	3	3	2	3	4	3	3	4	2	2	4	2	2	3	1	1	3	1	3	4	2	2	3	2	2	3	2	1	3	2	1	2	1	1
99862	2	1	82,8062970568104	0		0			0			0			1			1			4			2			0			1			1			0			0			2			2
99898	1	2	79,791923340178	2	2			3			2			3			2			4			3			2			3			3			2			2			3			3			3
101199	2	2	55,9452429842574	1	2	0		4	3		3	1		3	1		3	1		2	2		2	1		3	1		2	0		2	0		2	0		2	1		2	1		3	1		2	0
101216	1	1	82,2505133470226	2		0			0			0		4	2		2	1			2			0			0			0		2			2	0			0		3	1		2	2		2	0
101561	1	1	70,3436002737851	2	3	0	0	4	2	1	4	2	0	3	1	1	3	1	1	3	0	0	2	1	0	3	0	1	2	1	0	3	2	1	2	1	0	2	0	1	3	1	1	2	2	1	2	2	1
101582	1	1	81,5633127994524	2		2			1			1			1			2			0			0			1			1			2			0			0			1			1			1
101747	1	2	74,5242984257358	2	0	0	0	1	0	0	1	0	0	2	0	0	2	0	0	4	0	0	2	0	0	2	0	0	4	0	0	2	0	0	1	0	0	1	0	0	2	0	0	2	0	0	4	0	0
101945	1	2	51,0554414784394	2	0	0		3	0		2	0		1	0		2	0		3	1		3	1		1	0		1	0		1	0		2	0		0	0		1	0		1	0		2	1
102212	2	1	59,2388774811773	0	0	0	0	2	2	2	2	2	0	1	1	2	1	2	2	3	0	0	1	1	2	1	1	2	1	0	2	2	1	2	2	0	1	2	0	0	1	0	0	2	1	2	2	2	2
102429	2	2	70,5790554414784	2	3	0	3	3	1	3	2	0	3	2	0	3	2	0	3	3	0	4	2	0	2	2	0	2	2	0	2	2	0	2	2	1	2	3	0	2	2	0	2	2	0	2	2	0	2
102856	1	1	78,798083504449	1	1	0	0	2	0	0	3	0	0	2	2	0	2	1	0	3	0	2	3	0	0	2	0	0	2	0	0		0	0	0	0	0	1	0	0	3	0	1	2	0	1	2	0	0
103097	2	1	86,5325119780972	2	3			2			3			3			3			4			3			2			3			3			3			2			3			3			3
103162	2	2	66,17659137577	2	2	1		1	0		2	1		2	1		2	1		3	1		3	1		3	1		2	1		3	1		1	0		1	0		2	1		2	1		3	1
103715	1	1	73,2101300479124	2	2	0		4	0		3	0		4	0		3	0		4	0		3	0		3	0		3	0		2	0		2	0		1	0		3	0		3	0		3	0
103715	2	1	72,7419575633128	2	3			4			4			3			3			4			3			3			4			4			2			2			4			3			3
104205	2	1	74,4585900068446	0	0		0	3		0	3		1	3		0	4		1	4		0	3		0	3		0			0	3		1	4		0			0	3		0	4		2	2		0
104375	1	1	73,6427104722793	2			0			0			1			1			1			3			0			0			0			0			0			0			1			0			0
104894	2	1	74,590006844627	2	1	1		1	0		1	0		1	0		2	0		3	0		1	0		1	0		1	0		1	0		2	1		2	0		1	0		2	0		2	0
105047	2	2	75,8713210130048	2		1	0		0	0		0	0		1	1		1	1		0	0		0	0		0	0		1			0	1		0	0		0	0		0	0		1	0		0	1
105650	1	1	66,984257357974	1	1	0		2	1		2	0		3	1		3	1		4	0		2	0		2	1		3	0		4	0		4	0		1	0		2	0		3	0		3	0
106224	1	1	64,2026009582478	1	3			3			2			1			3			3			2			2			3			2			3			2			2			4			2
106227	1	1	36,5941136208077	2	4	0	1	2	0	0	2	0	0	4	0	0	3	0	0	4	0	0	3	0	0	3	0	0	2	0	0	3	0	0	4	0	0	3	0	0	3	0	0	2	0	0	3	0	0
106306	2	1	67,9069130732375	2	4	0	0	4	1	1	3	0	0	3	0	0	3	0	0	4	0	0	2	0	0	2	0	0	3	0	0	3	0	0	3	0	0	3	0	0	2	0	0	2	0	0	2	0	0
106367	1	1	60,2464065708419	2		1			0			2			3			3			3			1			1			2			2			3			2			1			2			3
106457	2	2	62,9815195071869	1	4	0	0	4	0	0	2	0	0	3	1	0	2	1	0	4	0	0	1	0	0	2	1	0	2	0	0	2	0	0	2	0	0	2	0	0	2	0	0	2	0	0	2	0	0
106467	1	1	72,1916495550992	0	3			2			3			4			4			4			4			4			4			3			4			4			4			4			4
106589	2	2	75,1321013004791	2	2	0		2	1		2	0		2	1		3	0		3	0		2	0		2	1		2	0		3	0		2	0		2	0		2	0		3	0		2	0
107753	2	1	61,160848733744	2	2			4			4			2			4			3			3			3			4			4			3			3			4			4			4
107901	2	2	77,2128678986995	2	3	0	0	2	0	1	2	0	0	3	0	1	2	0	1	3	0	0	3	0	0	2	0	0	2	0	0	3	0	2	3	0	0	3	0	1	2	0	1	2	0	1	2		1
108315	1	1	69,2156057494867	2	0			3			2			4			3			4			3			2			4			3			4			3			1			4			4
108583	2	1	75,8247775496235	3	0	0		0	0		0	0		2	2		2	2		0	0		0	0		0	0		0	0		0	0		0	0		0	0		0	0		0	0		0	0
108626	1	2	62,1738535249829	2	3	0		0	0		2	0		3	1		3	1		3	0		3	0		3	0		2	0		2	0		4	0		2	0		3	0		3	0		2	0
108704	2	2	63,6386036960986	2	4	1	1	4	1	0	4	0	1	3	1	0	3	1	0	4	0	0	3	0	0	3	0	0	3	1	0	4	1	0	4	0	0	3	0	0	3	1	0	3	1	0	4	1	0
108935	1	1	82,113620807666	2	2			3			3			3			3			4			3			3			3			4			2			3			3			3			3
109456	1	2	76,6351813826146	2		0	0		1	0		0	0		1	1		1	0		3	0		1	0		2	1		0	0		1	0		0	0		0	0		0	0		0	0		1	0
110734	1	1	85,4182067077344	2	2			0			0			1			2			3			2			1			2			1			2			2			3			2			2
111419	2	2	61,0841889117043	2	3	0	0	3	0	0	3	0	0	3	1	1	3	1	1	3	0	0	3	0	0	3	0	0	2	0	0	2	0	0	2	1	1	2	0	0	2	0	0	2	0	0	3	0	1
112007	2	1	63,27446954141	2	3	0		1	0		1	0		1	1		2	1		3	3		1	0		1	0		1	0		1	0		3	1		2	1		2	1		1	0		1	0
112007	1	1	60,6187542778919	1		4			0			0			1			1			2			0			0			0			0			1			1			1			0			0
112317	2	1	92,5448323066393	3	4			4			4			4			4			4			4			4			4			4			4			4			4			4			4
112601	1	2	72,933607118412	2	0	0	0	3	0	0	2	0	0	3	0	0	3	0	1	3	0	0	4	0	0	3	0	0	2	0	0	2	0	0	2	0	0	1	0	0	2	0	0	2	0	0	2	0	0
112644	1	1	89,8316221765914	0	4	0			1		3	0		3	0		4	0		4	0		4	0		4	0		3	0		3	1		2	0		2	0		3	0			1			1
112883	1	1	89,700205338809	2		0	0		0	0		0	0		0	1		0	0		3	0		0	0		0	0		0	0			0		0	0		0	0		0	0		0	0			0
113143	1	1	85,5140314852841	2		0			0			0			0			0			0			0			0			0			0			0			0			0			0			0
113289	2	1	85,8754277891855	2	2	0	0	3	0	0	2	0	1	3	0	1	3	0	1	3	0	0	2	0	0	2	0	0	2	0	1	3	0	1	3	0	0	3	0	0	2	0	0	3	0	1	3	0	1
113835	1	1	65,7549623545517	2	1	0	0	3	0	0	0	2	0	3	1	1	3	1	1	3	3	0	2	0	0	2	0	0	1	1	0	2	1	0	2	2	0	2	1	0	1	1	0	2	1	1	1	1	0
114759	2	1	82,0698151950719	2	2	0	0	2	0	0	2	0	0	3	0	0	4	1	0	3	0	0	3	0	0	3	0	0	2	0	0	2	0	0	3	1	0	3	0	0	3	0	0	3	0	0	3	0	0
114815	1	1	56,9089664613279	2	3	1	1	4	2	1	4	2	2	3	2	1	4	2	1	4	1	1	3	2	1	4	2	1	4	1	0	4	2	0	4	2	1	3	1	0	3	1	0	4	2	1	4	2	1
114815	2	1	57,5277207392197	2		3			2			2			2			2			3			2			2			1			2			2			1			2			2			2
114931	1	2	80,4818617385352	3	4	0	0	3	0	1	2	0	0	2	0	1	1	1	0	3	0	0	3	0	0	4	1	0	2	0	0	3	2	1	2	0	0	2	0	0	1	0	1	2	1		2	1	0
115272	2	1	68,0109514031485	3		4	4		2	0		2	2		0	0		2	1		3	0		1	0		1	0		1	0		2	0		1	0		1	0		0	0		0	0		1	0
115272	1	1	67,7782340862423	2	4	0		4	0		4	4		3	0		4	0		4	0		4	0		4	0		4	4		4	4		4	0		4	0		4	0		4	4		4	4
115779	1	1	67,0527036276523	2	3			3			3			2			3			3			3			3			2			3			2			2			2			2			2
116233	1	1	76,6351813826146	3		1	0		0	0		0	0		0	0		0	0		1	0		0	0		0	0		0	0		0	0		0	0		0	0		0	0		0	0		0	0
117044	1	1	76,703627652293	2	1	0		2	0		3	2		3	1		3	1		3	1			0		2	0		2	1		3	2		2	0		2	0		2	0		2	0		3	1
117157	1	1	74,5544147843943	3	3	3		1	0		2	0		3	1		3	1		4	3		1	4		1	1		1	1		3	1		3	1		2	1		2	1		1	1		3	1
117284	1	2	76,062970568104	2	2		4	2		4	3		2	3		1	3		2	4		4	2		3	3		3	3		2	3		3	4		3	3		2	3		3	3		3	2		2
117622	2	1	73,4264202600958	1		0			0			0			0			1			1			0			0			0			0			0			0			0			0			0
117704	1	2	64,8459958932238	3	3	0		4	0		3	0		3	0		3	0		4	0		0	0		3	0		3	0		3	0		2	0		2	0		2	0		3	0		3	0
117707	2	1	76,2683093771389	2	4	0		4	0		3	0		4	1		3	1		4	3		3	0			0		3	0		3	0		4	0		3	1		4	1		4	1		3	1
118621	2	1	77,6399726214921	2	3	1		2	0		3	0		2	1		3	1		3	1		2	0		1	1		2	0		2	1		2	0		1	1		2	1		2	1		2	1
118687	1	1	81,8699520876112	2	3	0	0	2	0	0	2	0	0	3	1	0	3	1	1	4	0	0	3	0	0	3	0	0	3	0	0	3	1	0	2	0	0	2	0	0	2	0	0	3	0	0	3	1	0
118855	2	1	49,6755646817248	2	4	0		4	0		4	4		4	1		3	1		4	3		4	0		3	0		4	2		4	0		4	1		4	1		3	0		4	2		4	0
119260	1	1	57,9630390143737	2		0			1			0			1			1			3			0			0			0			0			1			0			1			1			1
119370	1	1	72,0848733744011	1	2			2			3			2			2			4			2			1			2			3			2			1			1			2			2
120184	2	2	83,3347022587269	2		0			0			0			1			1			0			0			0			0			0			0			0			1			0			0
120437	1	1	65,5112936344969	2	2	3	0	3	1	0	3	0	0	3	1	1	2	0	1	3	2	1	3	0	1	3	0	1	3	0	0	3	1	1	3	1	1	2	1	0	2	0	0	3	1	1	3	1	0
120437	2	1	64,4435318275154	2		0			0			0			1			1			0			0			1			0			1			1			0			0			1			1
120900	2	1	68,1177275838467	2		0			0			0			0			0			0			0			0			0			0			0			0			0			0			0
120978	2	2	63,3757700205339	0	1	2	2	2	2	0	3	2	0	3	2	0	2	2	0	3	2	0	2	2	0	3	2	0	3	1	0	3	1	0	2		0	2	1	0	3	1	0	3	2	0	3	2	0
122316	1	1	81,4127310061602	2
122412	2	1	75,211498973306	3	2	0	0	3	0	0	3	1	0	3	0	1	4	0	1	4	0	0	4	0	0	3	0	0	2	0	0	3	0	1	2	1	0	2	0	0	2	0	0	1	0	1	3	0	0
122544	1	2	55,3757700205339	2		4			1			1			0			1			3			1			1			0			0			0			0			2			0			0
122975	2	1	66,6557152635181	2		0	0		0	0		1	0		1	0		1	0		1	0		0	0		0	0		0	0		0	0		0	0		0	0		0	0		0	0		0	0
123007	1	1	68,684462696783	1	3	1		3	1		3	0		2	2		2	2		4	3		3	0		1	0		3	1		2	2		2	0		2	1		4	1		3	1		2	1
123355	2	1	78,8336755646817	3	1	1	0	3	0	0	2	1	1	3	0	1	3	1	1	3	2	1	3	0	0	3	0	0	2	0	0	3	0	0	3	1	0	2	0	0	2	0	0	4	1	1	4	0	0
123678	1	2	62,8829568788501	2	2	1		3	1		2	0		2	2		2	2		3	3		3	1		3	2		2	2		2	2		2	2		3	2		2	2		2	1		3	2
124115	1	2	55,9863107460643	1	4	0	0	3	2	1	2	0	0	3	1	0	3	1	0	4	3	0	2	0	0	3	2	0	2	0	0	2	0	0	2	4	0	2	2	0	3	1	0	2	0	0	2	0	0
124496	1	1	66,4366872005476	2	0	0		2	2		3	2		1	0		3	1		3	3		2	1		2	1		1	1		2	2		1	0		2	0		2	0		1	2		2	2
124525	2	1	87,0800821355236	2		0			0			0			0			0			0			0			0			0			0			0			0			0			0			0
124595	2	2	73,5633127994524	2		0			0			0			1			0			0			0			0			0			0			0			0			0			0			0
125641	2	2	68,933607118412	1	3		0	3		0	2		0	3		0	3		0	4		0	3		0	4		0	2		0	3		0	4		0	3		0	4		0	3		0	4		0
125705	2	2	22,3107460643395	1	3	0		4	2		2	1		4	0		4	1		4	1		3	1		4	2		2	1		3	1		3	1		3	1		4	1		2	0		3	1
125712	2	1	54,4695414099932	3		0			0			0			1			1			0			0			0			0			0			0			0			0			0			0
125790	2	1	81,8809034907597	2	4	0	1	2	1	2	2	1	2	1	3	1	1	2	1	4	3	3	2	0	1	2	0	1	2	0	1	2	1	2	2	1	2	2	1	1	3	1	1	2	1	1	2	1	2
126142	2	1	57,264887063655	3	2	2	0	3	0	0	3	0	0	3	2	1	3	3	1	3	3	0	2	0	0	2	1	0	2	0	0	2	1	1	2	2	0	1	1	0	2	1	1	2	1	0	2	1	0
126315	2	1	76,829568788501	2	2	0	0	2	2	0	2	2	0	1	1	1	1	1	0	2	0	0	2	0	0	2	0	0	1	0	0	1	0	1	0	0	0	1	0	0	1	1	1	1	1	0	2	1	1
127016	1	2	73,7686516084873	0	2	1		3	1		3	0		2	1		3	1		3	0		2	0		3	0		3	0		3	0		2	0		2	0		3	1		3	0		3	0
127059	1	1	70,4147843942505	2		3			3			3			2			3			3			2			2			2			3			3			3			2			3			3
127613	1	2	80,8952772073922	2	4		0	2		0	3		0	3		0	3		0	4		0	2		0	3		0	2		0	4		0	2		0	1		0	3		0	3		0	2		0
127682	1	1	54,0643394934976	1	3	1	0	3	1	0	2	1	0	3	2	1	3	2	1	3	3	3	1	2	1	1	0	1	1	1	1	2	1	1	4	2	0	2	1	0	1	1	1	1	1	1	2	0	1
127863	2	1	49,409993155373	2		2			1			0			3			3			3			1			1			0			1			1			1			0			1			0
127953	2	1	79,4743326488706	2	2		0	3		0	2		1	3		0	3		1	3		0	2		0	3		0	2		1	4		0	2		0	2		0	2		0	3		0	4		1
128491	2	2	82,6365503080082	3	0	0	0	3	2	1	3	3	2	3	2	1	3	2	1	4	0	0	3	2	2	3	2	2	3	1	1	4	2	1	3	1	0	2	1	0	3	1	2	3	2	2	3	2	1
128633	1	1	83,2525667351129	3	3	0	0	3	2	0	3	3	0	3	1	0	2	1	2	3	0	0	2	1	0	2	1	0	1	0	0	3	1	0	3	1	2	3	0	2	3	2	0	2	1	0	2	1	0
129346	1	1	77,1334702258727	2	1	0	0	3	0	0	2	0	0	3	2	1	2	2	0	3	0	0	2	0	0	2	0	0	2	0	0	3	0	0	1	0	0	1	0	0	2	0	0	2	0	0	2	0	0
130347	1	1	66,4476386036961	3	2	0	0	4	1	1	4	3	1	1	0	1	1	0	1	4	0	0	3	0	0	3	0	0	4	0	0	4	0	1	2	0	0	2	0	0	4	0	0	4	0	0	4	0	0
130435	1	2	61,7221081451061	1	2			2			2			2			2			3			2			2			2			2			1			2			2			2			2
130743	1	1	50,4777549623546	2	4	0		3	0		3	0		2	0		2	1		4	0		4	0		3	0		2	0		4	0		4	0		3	0		3	0		3	0		3	0
130807	1	1	81,2292950034223	2	3	0		3	0		4	0		3	1		3	1		3	3		3	0		4	1		2	1		3	1		3	2		2	0		3	0		3	1		3	1
131474	1	1	79,3073237508556	3	3	0	0	1	0	0	4	0	0	2	0	0	2	0	0	4	0	0	3	0	0	2	0	0	3	0	0	3	0	0	3	0	0	1	0	0	2	0	0	3	0	0	3	0	0
131474	2	1	78,6967830253251	2	2		0	2		0	3		1	2		0	3		0	3		0	2		0	1		0	2		0	3		0	3		0	2		0	2		0	2		0	2		0
131541	2	2	70,1519507186858	2	3	0	0	3	0	0	3	0	0	3	0	0	2	0	0	3	0	0	3	0	0	3	0	0	3	0	0	2	0	0	0	0	0	0	0	0	3	0	0	2	0	0	2	0	0
131558	1	2	55,7590691307324	1	3	0	0	1	0	0	1	0	0	0	0	0	2	0	0	4	0	0		0	0		0	0		0	0		0	0		0	0		0	0		0	0		0	0		0	0
131775	2	2	35,3127994524298	3	3			3			2			3			2			3			3			3			2			2			2			2			2			3			3
131832	1	1	71,5811088295688	2	3	0	0	4	1	0	3	0	0	2	1	1	3	1	1	3	0	3	1	0	2	2	0	2	0	0	1	2	0	0	3	1	3	2	1	2	2	1	2	3	1	2	3	0	1
132067	1	2	81,1252566735113	2	2	0	0	0	0	0	2	0	0	2	1	0	2	1	0	0	0	0	1	0	0	2	0	0	1	0	0	4	0	0	2	0	1	2	0	0	4	0	0	4	1	1	4	0	0
132383	2	2	69,8617385352498	3	3	0		2	0		2	1		3	2		2	2		3	2		3	1		2	1		2	0		2	1		3	0		2	1		2	0		2	1		3	1
132872	1	1	84,6954140999316	3	0			0			0			0			0			0			0			0			0			0			0			0			0			0			0
133211	2	1	68,0082135523614	2	3	0		3	0		3	1		3	0		3	1		4	0		3	0		3	0		3	0		3	1		3	1		2	1		3	0		3	0		3	0
133243	1	2	79,0800821355236	3	3	0		2	0		3	0		3	1		3	1		3	0		2	0		3	0		1	0		3	0		0	0		1	0		3	0		2	0		2	0
133679	2	1	58,5462012320329	0		0			0			0			1			1			1			0			0			0			0			0			1			0			0			0
133853	1	1	82,3463381245722	2		0			1			0			1			1			0			1			1			0			1			0			0			0			1			0
136068	1	1	68,5065023956194	2	1	0	0	3	0	0	2	0	0	3	1	0	3	1	0	3	0	0	3	0	0	3	0	0	2	0	0	2	0	0	1	0	0	0	0	0	1	0	0	3	1	0	2	0	0
136068	2	1	68,1478439425051	2	1	0		4	0		3	0		3	0		3	0		0	0		1	0		3	0		3	0		3	0		2	0		0	0		1	0		3	0		2	0
136381	1	2	54,7843942505133	0	0	0	0	2	0	0	2	0	0	3	1	0	3	0	1	3	0	0	2	0	0	2	0	0	2	0	0	3	0	0	1	0	0	2	0	0	2	0	0	2	0	0	2	0	0
136385	1	2	40,7939767282683	2		0			0			0			2			2			3			0			0			0			0			1			1			0			0			0
136469	1	1	69,4893908281999	2	3	0		1	0		4	0		3	0		3	0		3	1		3	1		3	0		3	0		4	1		2	0		2	1		2	0		2	0		4	0
136496	1	2	79,5619438740589	3	3	0		3	0		3	0		3	1		2	1		4	3		3	0		2	0		2	0		3	0		4	0		3	0		4	1		4	1		3	1
136525	1	1	73,6974674880219	2	1	2	0	1	0	0	2	0	0	2	1	0	3	1	0	3	0	0	2	0	0	2	0	0	2	0	0	1	0	0	2	0	0	2	0	0	2	0	0	2	0	0	2	0	0
136665	1	1	70,6557152635181	2	2	0	0	2	1	1	2	0	1	3	0	1	3	1	2	4	0	0	2	0	0	3	0	0	1	0	0	2	0	0	4	0	0	2	0	0	1	0	0	3	1	1	3	1	1
136670	2	1	56,1889117043121	2		0			0			0			0			0			3			0			0			0			0			3			2			0			0			0
137340	2	2	79,6413415468857	2	3	0	0	4	0	0	4	2	0	4	1	0	4	1	0	4	0	0	2	0	0	4	0	0	3	0	0	4	0	0	1	0	0	3	0	0	4	0	0	4	0	0	4	1	0
137956	1	1	62,425735797399	1	3	2		3	0		3	0		3	1		3	1		3	2			0			1		3	1		3	1		2	0		1	0		2	0		3	1			1
137970	1	2	79,9397672826831	3	3	0	0	2	0	0	2	1		1	0	1	3	1	1	3	0	0	2	0	0	2	1	0	3	1	0	3	1	0	1	0	0	1	0	0	3	1	0	3	2	0	2	0	0
138406	2	2	88,7337440109514	3		0	0		0	0		2	0		0	0		0	0		2	0		0	0		2	0		1	0		0	0		0	0		0	0		0	0		0	0			0
138487	2	2	64,8678986995209	2	2	0	0	0	0	0	1	0	0	1	0	0	1	0	0	3	0	0	2	0	0	2	0	0	3	1	0	4	1	0	0	0	0	1	0	0	2	1	0	2	1	0	2	1	0
138537	1	1	53,3114305270363	1		0			0			0			0			0			0			0			0			0			0			0			0			0			0			0
138647	1	1	66,2724161533196	2	3	1	2	4	1	1	3	0	1	3	1	1	3	1	1	3	2	1	3	0	1	3	1	1	3	1	1	3	1	1	3	1	1	3	1	1	3	1	1	3	1	2	3	1	2
138648	2	2	52,5776865160849	2	2	0	0	2	0	1		0	0	2	1	0	2	1	0	4	0	0	2	1	0	2	1	0	3	1	0	3	1	0	2	1	0	2	1	0	2	1	0	3	1	1	3	1	0
138716	2	1	78,5735797399042	2	2			4			4			2			2			3			2			0			1			3			0			0			2			2			3
138766	2	1	46,0287474332649	1	2	0		3	2		3	2		3	2		3	2		4	0		3	2		3	2		3	2		3	1		3	2		3	2		3	2		3	2		3	2
139153	2	2	49,3086926762491	2	2		1	4		2	4		2	3		2	3		2	3		0	3		1	3		1	3		1	2		0	3		0	2		0	2		0	3		1	3		1
139156	1	1	58,0260095824778	2	3	1		4	1		4	1		3	2		3	1		4	3		4	1		4	3		4	1		3	2		3	2		3	1		3	1		4	2		3	2
139473	1	2	65,4537987679671	2	3	1	3	3	1	2	3	1	3	3	0	1	2	0	1	3	3	3	2	0	1	2	0	1	1	0	1	2	0	2	3	1	1	2	3	1	2	0	1	2	1	2	2	1	1
139559	2	1	77,0047912388775	2	3			1			2			3			3			3			2			2			1			3			2			2			2			2			2
139845	1	2	66,735112936345	2	2	0	0	1	0	0	3	0	0	2	0	0	3	0	0	3	0	0	2	0	0	2	0	0	2	0	0	2	0	0	2	0	0	3	0	0	3	0	0	2	0	0	2	0	0
139981	1	2	76,1067761806981	0		0			0			0			0			0			0			0			0			0			0			0			0			0			0			0
139984	2	1	63,4469541409993	2		2			1			1			0			0			1			1			1			1			1			1			0			1			1			1
140341	2	1	80,7693360711841	2	0	0	0	4	0	2	3	0	0	3	3	1	3	2	1	3	3	0	2	2	0	2	2	0	2	2	0	1	4	1	1	1	0	3	2	0	3	1	0	2	2	0	2	1	0
140350	1	2	83,3702943189596	3	2	0	0	3	0	0	3	0	1	3	0	0	3	0	1	4	0	0	3	0	0	3	0	0	3	0	0	3	0	1	2	0	0	2	0	0	2	0	0	3	0	0	3	1	1
140747	2	1	74,5462012320329	2			1			0			0			0			0			0			0			0						0			0			0			0			0			0
140947	1	2	60,4900752908966	2		1			0			0			2			1			3			0			0			0			0			1			1			0			0			0
141455	1	2	69,6235455167693	2	2	0		1	0		1	0		1	1		1	0		1	0		1	0		1	0		1	0		1	1		2	0		1	0		2	0		2	0		1	0
141461	1	1	73,8343600273785	2	1	0		2	0		1	2		1	2		3	2		3	0		2	0			0		2	0		3	1			0		2	0			0		1
141593	1	1	72,6735112936345	2			0			0			0			0			0			0			0			0			0			0			0			0			0			0			0
142555	1	1	80,4626967830253	3	2	0	0	2	0	0	1	0	0	3	2	0	3	2	0	3	0	1	2	1	0	2	1	0	1	0	0	4	1	0	1	0	1	2	0	0	3	0	0	2	1	0	2	1	0
142555	2	1	78,8145106091718	2	2	0		2	0		1	0		3	1		3	2		3	0		2	0		3	0		1	0		3	2		1	0		1	0		2	0		2	0		2
142776	2	1	63,9890485968515	2	4	0		4	0		4	0		3	1		3	1		4	1		4	0		4	1		3	0		3	1		4	4		4	1		4	2		4	1		4	2
142860	1	1	87,378507871321	2	3	0		3	1		2	1		4	1		3	1		4	0		3	0		3	0		3	0		4	2		2	0		2	0		3	0		4	0		4	0
143400	1	1	68,1423682409309	0		0			0			0			0			0			0			0			0			0			0			0			0			0			0			0
143498	1	2	72,3175906913073	3	2			2			3			3			2			3			2			2			3			4			3			2			1			2			2
143532	1	2	72,8788501026694	3	3	0	0	3	3	3	3	2	3	3	2	3	3	3	3	3	3	2	3	1	0	3	0	0	3	0	0	3	2	0	3	3	3	3	0	3	3	0	0	3	3	0	3	3	0
143532	2	2	72,3805612594114	2	3		0	4		0	4		0	4		0	4		0	4		0	4		0	4		0	4		0	4		0	4		0	3		0	4		0	4		0	4		0
143964	1	1	66,8418891170431	2	3			2			2			3			2			3			1			2			3			3			2			1			1			2			2
143967	2	1	76,5147159479808	2	1	0		2	0		2	0		3	1		3	1		3	0		2			3	1		2	1		2	1		2	0		3	1		2	0		2	1		2	1
144071	2	1	56,0191649555099	1		0	3		1	1		0	0		1	0		2	0		3	3		1	0		1	0		1	0		1	0		1	1		1	1		1	0		3	3		1	0
144134	1	2	90,0205338809035	0		0			0			0			1			0			3			0			0			0			0			2			1			0			0			0
145015	1	1	79,2251882272416	2	3	0		2	0		4	3		2	1		2	0		4	0		4	0		2	0		4	3		4	1		2	0		1	0		4	1		4	2		4	2
145100	2	1	64,1396303901437	3	4	1		3	1		3	0		4	2		3	2		4	3			0			0			1		4	0		4	2		3	2		3	0		3	0		3	1
145500	1	2	85,3251197809719	3	0			3			2			3			2			4			3			2			2			2			3			2			2			2			2
145702	2	2	73,4537987679671	0		0			0			0			1			1			0			0			0			0			0			0			0			0			0			0
145769	1	1	77,9137577002053	0			1			0			0			2			2			0			0			0			0			0			0			0			0			0			0
145781	1	2	54,2861054072553	2	3	1	3	3	1	0	3	1	2	3	1	2	3	2	1	4	0	3	3	1	2	3	1	2	3	1	2	3	1	3	4	2	1	2	1	1	3	2	2	3	1	2	3	1	3
145798	1	1	78,7843942505133	2		0			0			0			2			0			0			0			0			0			0			0			0			0			2			2
145961	1	1	85,6618754277892	2	0	2		1	0		2	0		2	1		3	1		4	2		1	1		2	0		2	1		2	2		3	0		0	0		2	0		2	1		2	1
146103	1	1	74,3737166324435	2	3	1	0	4	1	1	4	0	1		1	2	3	1	2	4	0	4	3	1	2	3	1	2	3	0	2		0	3	3	0	3	2	0	2	2	0	3	3	1	3	2	0	2
146402	1	1	88,4900752908966	3	3	0		3	0		3	0		3	0		3	0		4	0		0	0		3	0		2	0		3	0		2	0		2	0		2	0		3	0		3	0
146440	2	2	67,9808350444901	1		0			3			2			3			3			3			2			3			2			3			2			2			1			2			3
146440	1	2	70,6036960985626	1		0	0		0	0		0	0		0	0		0	0		0	0		0	0		0	0		0	0		0	0		0	0		0	0		0	0		0	0		0	0
146444	1	2	75,4770704996578	2
146688	2	1	68,4709103353867	1		1			1			0			2			1						1			1			1			1			1			1			0			1			1
146690	1	1	58,4750171115674	2				3						3			3			3									2			2			1			2			2			2			1
147466	1	1	82,0396988364134	3	2	0	0	3	1	0	3	0	0	1	3	0	1	2	1	3	0	0	2	1	0	2	1	0	3	0		4	0	0	1	1	0	2	0	0	2	0	0	3	1	0	3	1	0
147726	1	1	80,104038329911	3		0			0			0			0			0			0			0			0			0			4			0			0			0			0
147814	2	1	64,9062286105407	2		0	0	2	0	0	1	0	0	2	2	1	2	2	1	2	0	0	2	0	0	2	0	0	1	1	0	1	0	0	1	0	0	1	0	0	1	0	0	2	1	0	2	1	0
147875	1	1	87,047227926078	2	3	0		3	0		2	0		2	1		2	0		3	3		2	0		2	0		2	1		1	0		2	0		2	1		2	0		2	0		2	0
148428	1	1	68,3860369609856	0	4	0		4	0		3	0		3	1		3	1		4	0		3	0		3	0		4	0		4	0		4	0		3	0		3	1		4	0		4	0
148890	2	2	60,6050650239562	0	2	3		4	1		3	1		3	3		3	3		3	3		1	2		3	2		2	2		3	2		3	1		3	1		2	1		2	2		2	2
149092	1	2	64,1122518822724	2			0			0			0			0			0			0			0			0			0			0			0			0			0			0			0
149426	2	2	70,4558521560575	2	1	0	0	2	0	0	2	0	0	3	0	0	1	0	0	2	0	0	1	0	0	2	0	0	1	0	0	2	0	0	2	0	0	1	0	0	2	0	0	2	0	1	1	0	0
149429	2	1	69,3032169746749	2	2	2		3	0		4	1		4	2		4	1		4	3		0	1		4	1		4	1		4	0		4	0		4	0		4	1		4	1		4	1
149597	1	1	69,6509240246407	1	4	2		4	0		3	0		4	2		4	2		4	3		2	1		3	0		3	0		4	0		3	0		2	1		3	1		3	1		3	1
149598	1	2	68,2108145106092	2	1	0		3	1		4	0		3	1		4	2		4	0		3	0		3	1		3	0		4	1		4	0		3	1		3	0		3	1		4	0
149830	2	1	68,0109514031485	2	2		0	4		0	3		0	2		0	3		0	4		0	3		0	3		0	2		0	2		0	3		0	3		0	3		0	3		0	3		0
149915	1	2	62,3436002737851	2	1		2	2		2	3		0	3		2	4		1	4		0	3		0	3		0	4		1	4		1	4		0	3		0	3		0	4		0	4		0
150301	2	1	64,104038329911	3		3			2			2			2			2			3			1			1			1			0			0			1			1			1			1
150312	1	1	79,8220396988364	2		0			0			1			0			1			0			0			0			0			0			0			0			0			0			0
150722	1	2	56,0520191649555	2		1			2			2			1			1			2			3			1			0			1			1			1						1			1
150835	2	2	75,6303901437372	2	0	0		4	0		4	2			1		3	0		3	0		3	0			0		1	0		2	0		2	0		2	0		4	0		4	0		4	0
150838	2	1	69,7905544147844	1	0			2			2			1			1			2			1			1			1			1			2			0			1			2			2
150838	1	1	70,0177960301164	1	2			2			2			2			2			3			2			2			2			2			3			2			2			2			2
151076	2	2	84,1779603011636	2	0	2	2	3	0	0	4	0	0	3	1	2	3	1	2	4	0	0	3	1	0	3	0	0	3	0	0	3	0	0	3	0	0	2	0	0	2	0	0	3	0	0	3	0	0
151556	1	2	54,0533880903491	1	1			0			0			2			1			2			0			1			0			2			1			1			0			0			1
151694	2	1	81,0184804928131	2	0	0		2	0		2	0		2	1		2	1		3	3		1			1	0		2	0		2	1		0	0		1	0		2	1		2	1		2
152082	1	1	83,3292265571526	2		0			0			0			1			0			0			0			0			0			0			1			0			0			0			0
152106	1	1	51,8603696098563	1	4	2		3	0		3	0		3	1		3	1		4	3		3	0		3	0		3	0		2	1		4	1		3	0		2	0		3	1		3	1
152107	1	1	73,7577002053388	3	0			3			3			3			3			4			3			4			3			3			2			2			3			3			4
152114	1	1	46,7816563997262	2		0	0		1	1		0	0		1	0		1	0		0	0		1	0		0	0		0	0		1	0		0	0		0	0		0	0		1	0		0	0
152115	1	2	75,378507871321	2	2						2			2			2			3			2			2			2			2			2			2			2			2			2
152286	2	1	65,5989048596851	2	0			4			2			3			2			4			3						2			3			2			2			2			2			2
153034	1	2	60,9445585215606	3	0			2			0			2			2			4			2			2			2			3			2			2			2			2			2
153045	2	2	45,5852156057495	2	3	0		3	2		3	1		2	1		3	1		3	2		3	2		3	2		2	2		3	1		3	0		3	0		2	1		3	1		3	2
153090	1	2	71,9972621492129	2		3			2			2			3			1			2			2			2			1			2			1			0			1			2			1
153156	2	2	77,0294318959617	1	2	0	0	2	0	1	2	0	0	3	1	1	3	1	1	3	0	0	3	0	1	3	0	2	2	0	0	3	0	1	1	0	0	1	0	0	2	1	1	2	0	0	3	0	1
153282	2	1	57,7577002053388	2		0			0			0			1			1			0			0			0			0			0			0			0			0			0			0
153374	2	1	76,9171800136892	2	4	2	0	2	0	0	2	2	0	2	1	0	2	3	0	3	0	0	2	0	0	1	0	0	3	0	0	2	0	0	1	0	0	1	0	1	1	0	1	1	0	0	2	0	0
153576	1	1	72,7118412046543	2	4	0	0	3	0	0	3	1	1	3	0	1	3	1	1	4	0	0	3	0	0	2	0	0	3	1	1	3	0	1	4	1	0	3	0	0	3	0	1	3	0	1	3	0	1
154006	2	1	73,80424366872	2	2	0	0	3	1	0	2	1	0	2	1	0	2	1	0	3	3	1	2	1	1	2	1	1	2	1	0	3	1	1	2	1	0	2	2	1	3	1	1	3	2	1	2	1	0
154006	1	1	72,9226557152635	2	1		0			1	3		0	2		0	2		0	3		0	2		1	3		0	2		0	3		0	3		0	3		1	2		0	3		1	2		1
154098	2	1	64,5995893223819	2		0	0		0	2		0	2		2	1		2	1		3	0		0	0		0	0		0	0		2	0		3	1		0	0		0	0		0	0		0	4
154147	1	2	62,0643394934976	2	1	2		2	1		4	1		2	2		3	3		3	2		2	1		2	0		1	1		3	2		3	0		3	1		3	0		3	2		3	1
154184	2	1	53,6427104722793	3	3	2		3			2	2		3	1		3	1		4	3		2	1		3	3		3	1		2	1		3	1		3	1		3	1		3	2		2	1
154184	1	1	55,006160164271	0		1			0			1			1			1			0			0			0			0			0			0			0			0			0			0
154345	1	1	68,4873374401095	1	3			4			2			3			3			3			2			3			3			3			3			3			2			4			3
154353	1	1	69,2867898699521	1	2			3			4			3			3			3			3			3			2			3			2			2			2			3			3
154358	1	2	67,1731690622861	2		0			1			1			1			1			0			1			0			0			1			0			1			0			0			1
154361	2	2	50,9952087611225	2		2			0			0			0			0			0			0			0			0			1			0			0			0			0			1
154362	1	2	69,7385352498289	2		0			0			1			1			0			0			0			0			0			0			1			0			0			0			1
154379	2	1	61,0321697467488	2			0			0			0			1			1			0			0			0			0			0			1			1			0			2			1
154678	1	1	73,3990417522245	2	2		0	4		0	4		0	3		0	3		0	4		0	3		0	4		0	3		0	3		0	0		0	2		0	3		0	4		0	3		0
154707	2	1	67,1649555099247	2	3	2	2	4	2	1	4	2	1	3	2	2	3	3	2	4	3	2	2	2	2	2	2	2		2	2		3	2	3	2	1	3	1	1	3	2	2	3	2	2	3	2	2
154761	1	1	69,2594113620808	2	2		0	4		1	3		0	3		2	3		2	4		0	4		0	4		1	4		1	3		2	3		0	3		0	3		1	4		1	4		1
154927	2	1	77,4455852156057	2			0			1			2			1			1			3			1			2			2			1			1			1			2			2			2
155173	2	1	65,2539356605065	2	0	0		3	0		4	0		3	1		3	1		4	0		2	0		4	0		3	0		4	0		0	0		2	0		2	0		4	0		2	0
155577	2	1	81,284052019165	2		0	0		0	0		1	1		0	0		0	1		3	0		0	0		0	0		1	0		0	0		1	2		2	1		0	1		0	0		0	1
155778	2	1	81,056810403833	2	4	1		4	0		3	0		4	2		3	2		4	0		2	1		2	1		3	1		3	2		3	1		2	0		2	1		3	1		3	1
155810	2	2	73,7932922655715	2	3	0		3	0		2	1		2	0		2	0		3	0		2	1		3	0		2	0		2	1		2	0		2	0		1	0		1	0		2	0
155825	1	1	62,2258726899384	2	2	0	0	4	1	1	2	0	0	3	1	0	3	1	0	3	0	3	2	0	2	2	1	1	2	1	1	3	1	1	3	0	1	2	0	2	3	0	2	3	1	2	2	1	2
155967	2	1	53,3908281998631	2		0			0			0			0			0			0			0			0			0			0			1			0			0			0			0
156616	1	1	76,8268309377139	3	0	1		4	0		3	0		3	0		3	0		4	1		3	0		3	0		3	0		3	0		3	0		3	0		2	0		3	0		2	0
156687	1	1	61,3196440793977	2	3			2			3			3			3			3			2			2			2			3			3			2			2			3			3
156909	1	2	73,2292950034223	3	3	2		1	0		2	0		2	0		2	0		4	2		2	1		2	1		2	0		4	1		3	1		2	1		1	0		3	0		3	0
157155	1	1	78,2231348391513	2		0	0		0	0		0	0		1	0		1	0		0	0		0	0		1	0		0	0		0	0		0	0		0	0		0	0		0	0		1	1
157625	2	1	65,637234770705	2	3			3			4			3			4			4			3			3			3			3			1			2			3			3			4
158275	2	1	72,7693360711841	0		0			0			0			0			0			0			0			0			0			0			0			0			0			0
158290	1	2	51,4715947980835	3	3	3		4	0		4	0		3	1		3	1		4	0		1	1		1	0		2	0		2	0		2	1		2	1		2	1		3	1		1	0
158316	2	2	69,4866529774127	2		4			0			1			3			3			3			1			2			0			0			1			1			1			0			0
158316	1	2	71,4989733059548	2	4	1		2	0		2	1		3	2		3	2		3	3		2	1		2	3		1	1		2	1		1	0		1	1		2	2		1	1		1	1
158506	2	1	64,9609856262834	2	2	0	0	2	1	1	3	0	0	2	2	0	3	3	2	3	2	3	1	0	0	2	2	0	3	1	2	3	1	1	2	1	0	2	0	1	1	0	1	4	1	2	2	0	1
158548	1	1	76,3066392881588	2	2	0		1	0		2	0		3	0		4	0		3	0		3	0		3	0		2	0		2	0		1	0		2	0		2	0		3	0		2	0
158710	1	1	75,9890485968515	1	2		3	2		0	1		0	2		1	2		1	3		2	2		1	1		1	2		1	2		1	1		0	3		1	1		1	2		2	2		2
159001	2	2	60,3586584531143	2	2			3			3			3			3			3			3			3			3			4			4			2			2			2			3
159296	1	2	60,5722108145106	2	1			4			3			4			4			4			4			4			4			4			4			4			4			4			4
159884	1	1	77,3251197809719	0	2	0		3	0		3	2		3	1		3	1		3	3		3	0		3	3		3	0		3	0		2	3		2	1		2	1		3	1		3
159888	2	2	48,6461327857632	3	3	0	0	3	0	2	4	1	3	3	1	3	3	1	3	4	4	4	3	2	3	4	2	3	3	1	1	3	1	2	2	3	3	2	2	3	3	2	3	3	2	4	3	2	4
159970	2	1	48,8268309377139	2	2			4			4			3			4			4			3			3			4			4			3			2			2			4			4
159972	1	1	73,968514715948	2		0		4	0		4	0		4	1		4	0		4	2			0			0		4	0		4	0		3	0			0		4	1		4	0		4	1
160088	1	2	73,0622861054073	2	3	2		3	0		3	1		2	0		2	1		4	3		3	0		4	0		2	1		3	0		3	0		3	1		2	1		2	0		3	1
160272	1	2	64,3860369609856	2	4			2			3			4			4			4			2			2			3			3			4			2			3			3			3
160616	2	2	81,388090349076	2	3			3			3			4			4			3			3			3			2			4			2			2			1			2			3
160788	1	1	64,2162902121834	1	3	0	2	3	1	1	2	2	2	2	1	2	2	1	2	3	1	2	2	2	1	2	2	1	2	1	2	3	2	2	2	0	0	3	1	0	2	2	1	3	2	3	2	2	2
161010	2	1	72,0383299110198	2
161240	2	2	64,1177275838467	2		1			0			0			0			0			3			0			1			1			1			0			0			1			2			2
161250	1	2	64,3258042436687	0	0	0		3	1		3	1		2	0		3	0		3	2		2	0		3	0		3	1		3	1		2	0		2	0		1	0		3	1		3	1
161415	1	1	85,9630390143737	3		0			0			0			0			0			0			0			0			0			0			0			0			0			0			0
161507	1	2	60,3394934976044	2		0			0			0			0			1			0			0			0			0			0			0			0			0			0			0
161514	2	2	73,7686516084873	1		1			1			1			1			1			3			1			1			1			3			1			1			2			1			2
161566	2	2	48,4161533196441	2		1			1			0			1			1			0			0			0			0			0			0			0			0			0			0
162040	1	1	78,9514031485284	0		2			2			2			1			1			0			1			1			0			1			0			0			0			0			1
162042	2	1	64,3887748117728	0	3		0	2		0	4		0	3		0	3		0	3		0	3		0	4		0	1		0	4		0	3		0	1		0	1		0	3		0	3		0
162048	1	1	85,9356605065024	2		0			0			0			1			0			0			0			0			0			0			1			1			0			0			0
162051	2	1	75,1540041067762	3		0			0			0			1			1			3			0			2			1			1			2			2			2			1			1
162080	2	2	48,249144421629	0		2			2			0			3			2			2			2			2			2			2			1			0			1			2			2
162245	2	1	70,6255989048597	3		0	0		0	0		0	0		0	0		0	0		0	0		0	0		0	0		0	0		0	0		0	0		0	0		0	0		0	0		0	0
162331	1	2	76,6379192334018	1	3	1		1	0		3	1		2	1		1	1		3	1		4	0		4	1		3	0		3	1		1	0		1	0		2	0		2	0		3	0
162373	1	1	73,2813141683778	0	2	0		2	0		3	0		3	0		3	0		4	3		3	0		2	0		3	0		4	0		1	0		3	0		3	0		3			3	0
162714	1	1	86,3299110198494	1	3	0		2	0		1	0		2	0		2	0		3	0		2	0		2	0		3	0		3	1		1	0		2	0		1	0		3	0		3	0
162912	1	1	71,7043121149897	1	0	0		0	0		2	0		2	1		3	1		4	4		2	0		3	0		2	1		3	3		2	2		2	0		3	0		3	2		3	1
162927	1	2	70,5516769336071	3	3	0	0	3	0	0	3	0	1	3	1	0	4	1	1	4	3	3	3	0	0	4	0	0	2	1	0	4	1	0	3	0	2	3	0	1	2	0	1	3	1	0	4	2	3
163028	2	1	75,0937713894593	2		0			0			0			0			0			0			0			0			0			0			0			0			0			0			0
163440	2	1	74,0835044490075	2	3	0		2	1		4	0		4	0		3	1		4	0		3	0		3	0		4	0		4	0		2	0		2	0		2	0		4	0		4	0
163457	2	1	87,3127994524298	2			0			0			1			1			1			0			0			0			0			0			0			0			0			0			0
163472	2	1	82,9596167008898	2			0			0			0			2			2			3
163744	1	2	79,8220396988364	3		0			1			4			0			0			0			0			0			0			0			0			0			0			0			0
163823	2	1	80,2381930184805	2	3	0	0	4	2	0	3	0	0	3	1	0	3	1	0	3	2	0	2	0	0		0	0		0	0	4	0	0	0	0	0	0	0	0	4	0	0	4	0	0	4	0	0
163858	1	2	75,501711156742	3	3	1		4	2		4	2		4	2		3	2		4	3		4	3		4	3		3	1		3	3		4	3		3	2		3	1		4	1		4	3
163924	1	2	83,0800821355236	2	2	0		3	0		2	0		2	0		3	0		4	0		3	0		2	0		4	0		3	0		4	0		2	2		4	0		4	0		4	0
164260	1	1	70,2422997946612	2		2			2			2			1			1			0			1			2			1			1			0			0			1			1			0
164340	2	1	81,5934291581109	3	3	1		2	0		4	3		3	3		3	1		3	3		2	4		2	4		2	3		3	4		1	2		2	4		3	4		3	4		3	4
164492	2	1	74,8583162217659	0			0			0			0			0			0			0			0			0			0			0			0			0			0			0			0
164569	1	2	41,4455852156057	2	4	1	0	4	2	2	3	2	1	3	1	1	3	1	1	4	2	0	2	0	0	2	0	0	2	0	0	2	0	0	2	0	0	2	1	0	2	0	0	2	0	0	2	0	0
164577	1	2	78,9650924024641	2	3		1	3		0	3		0	2		0	2		1	3		0	1		0	3		0	2		0	3		0	3		0	0		0	2		0	2		0	3		0
164595	1	1	67,854893908282	2			0			0			0			0			0			0			0			0			0			0			2			0			0			1			0
164937	1	2	66,6201232032854	2	0	0	0	3	0	0	3	1	0	2	0	1	3	0	0	3	0	1	2	0	0	3	0	0	1	0	0	1	0	0	2	1	0	1	0	1	1	0	0	1	0	0	1	0	0
165339	2	1	69,6399726214921	2			0			0			0			0			0			0			0			0			0			0			0			0			0			0			0
165339	1	1	69,9493497604381	1	4		0	4		0	4		0	4		0	4		0	4		0	4		0	4		0	4		0	4		0	4		0	4		0	4		0	4		0	4		0
165346	2	2	55,8521560574949	2	0			3			4			2			2			4			0			1			3			3			1			2			2			3			2
165676	2	2	70,9897330595483	3	4	0		4	2		3	2		4	3		4	2		4	1		3	2		3	2		3	2		3	2		3	1		3	1		3	1		3	2		3	3
165678	1	1	55,4852840520192	2	3		0	3		0	3		0	4		0	3		0	3		0	3		0	3		0	3		0	3		0	4		0	3		0	3		0	4		0	3		0
165843	1	2	69,4017796030116	3	2		0	3		1	3		2	2		2	2		2	4		0	2		2	3		2	3		2	4		2	2		0	2		1	2		1	2		2	3		1
165860	2	1	58,3189596167009	2	4	0	0	3	1	0	3	0	0	3	0	0	3	1	0	4	0	0	2	0	0	2	0	0	2	0	0	3	1	0	3	0	0	3	0	0	3	0	0	3	0	0	3	1	0
165875	1	2	69,2731006160164	3			2			1			1			0			0			1			1			1			0			0			0			0			1			1			0
165878	2	2	80,2381930184805	2	0	0		1	0		1	0		1	0		2	0		4	0		1	0		2	0		1	0		2	0		1	0		2	0		2	0		2	0		3	0
165880	2	2	62,7843942505133	2	3		1	2		2	3			3		1	2		3	3		2	3		1	2		1	2		2	3		2	3		1	4		1	3		2	2		3	2		3
165887	2	1	67,5838466803559	1	0	0	0	1	0	0	3	0	0	1	0	0	3	0	0	4	0	0	2	0	0	0	0	0	2	0	0	3	0	0	3	0	0	1	0	0	2	0	0	3	0	0	2	0	0
165931	2	2	53,5633127994524	1			1			1			0			0			0			3			0			0			1			1			1			0			0			1			1
166349	1	1	85,3114305270363	3	0		0	4		0	4		0	3		0	3		0	3		0	1		0	4		0	4		0	4		0	3		0	1		0	1		0	4		0	4		0
166359	1	2	84,703627652293	0	3			3			3			3			3			3			3			3			3			3			2			2			2			3			3
166372	1	2	60,1396303901437	2	1		0	3		2	1		0	1		0	1		0	3		0	0		0	1		0	2		0	2		0	1		0	1		0	1		0	2		0	2		0
166373	1	1	62,8254620123203	1	4		3	4		1	4		1	3		1	3		1	4		3	2		0	2		0	3		1	4		1	3		3	2		2	3		1	4		1	4		1
166377	1	1	73,1909650924025	1		0			0			0			0			0			0			0			0			0			0			0			0			0			0			0
166392	1	2	49,3223819301848	1	3		2	3		1	3		0	3		2	3		1	3		2	2		0	2		0	3		1	2		1	3		1	2		1	3		1	4		2	2		0
166394	1	1	48,0273785078713	1	2		0	2		2	1		1	1		2	1		2	3		3	1		1	2		1	1		0	1		1	2		1	1		0	1		0	2		0	2		0
167030	1	1	82,2258726899384	2	0		0	4		0	3		1	1		0	3		0	3		0	3		0	3		0	2		0	3		0	2		0	2		0	3		0	4		0	4		0
167460	1	1	67,2553045859001	2			0			1			1			1			1			0			0			1			0			0			0			0			1			1			1
167574	1	1	84,7145790554415	2	3			4			4			2			3			3			4			4			3			4			2			2			4			3			4
167578	1	2	62,6091718001369	2	2		2	4		2	3		1	1		0	2		1	2		0	1		0	2		0	2		0	2		0	1		0	1		0	1		0	2		0	2		0
167854	2	1	70,2614647501711	2	0		0	4		1	4		1	3		1	3		1	3		0	1		0	2		0	3		0	3		0	3		0	2		0	4		0	4		0	2		0
167858	2	1	73,9301848049281	0			1			0			0			0			0			2			0			0			0			0			0			0			0			0			0
167864	1	2	56,1013004791239	2			2			0			0			2			1			2			1			1			0			1			0			0			0			1			1
167871	2	1	71,8986995208761	2	3		0	3		0	3		0	4		0	4		0	3		0	3		0	3		0	4		0	4		0	3		0	3		0	3		0	4		0	4		0
167873	1	1	77,3771389459274	2			0			0			0			0			0			0			0			0			0			0			0			0			0			1			1
167874	1	1	62,2340862422998	2			0			2			3			3			3			3			0			0			3			1			0			0			1			4			3
168243	1	2	56,6954140999316	1			0			3			3			4			2			4			1			4			2			2			3			2			2			3			2
168247	2	1	50,5188227241615	1			0			0			0			0			0			0			0			0			0			0			0			0			0			0			0
168309	1	2	74,54893908282	3	1			2			2			1			2			4			2			2			2			2			3			2			2			3			4
168317	1	1	68,4490075290897	2	2		0	3		0	2		0	2		1	1		1	3		0	2		0	3		0	2		0	3		0	3		0	2		0	1		0	2		0	2		0
168320	1	1	80,2217659137577	2	1		0	3		0	4		1	3		1	3		1	3		0	2		0	3		0	3		0	3		0	1		0	1		0	3		1	3		2	3		0
168513	1	1	75,5838466803559	2		1	1		0	0		0	0		0	1		1	1		0	0		0	1		0	1		0	0		0	0		0	1		0	0		1	0		1	1		1	1
168781	2	2	62,1409993155373	2		0			0			0			2			2			3			1			1			0			1			1			0			0			0			0
169137	1	2	78,4503764544832	3				4			3			3			3			4			3			3			2			4			2			2			3			3			4
169139	2	2	73,7713894592745	2	3	0	0	3	0	0	2	0	0	3	1	2	3	1	1	3	0	1	3	0	0	4	0	2	2	0	0	2	1	0	3	0	0	2	0	0	3	1	0	2	1	1	2	0	1
169289	2	1	77,7577002053388	2	2		1	2		0	2		1	3		1	3		1	4		3	2		2	2		1	2		1	2		2	2		1	2		1	2		1	3		2	3		2
169294	2	2	38,5763175906913	1	2	0		4	1		4	0		2	1		2	1		4	1		3	1		3	0		3	1		4	0		3	1		3	1		3	1		4	1		3	1
169326	1	2	78,3271731690623	2	1			2			2			1			2			2			1			1			1			1			1			1			1			0			1
169327	2	1	80,5995893223819	2	3			3			4			1			1			4			1			2			3			2			0			2			2			4			3
169476	1	1	77,3004791238878	2			0			0			0			0			0			1			0			0			0			1			0			1			0			0			0
169504	2	2	50,9952087611225	2	4	1		4	0		4	0		3	0		3	0		4	0		4	0		2	0		2	0		4	0		4	0		3			2	0		2	0		4	0
169855	2	1	76,6789869952088	0	0	3		4	4		2	2		3	2		3	2		3	3		2	2		2	2		2	1		3	4			0		2	2		2	2		2	2		3	2
169856	1	2	63,958932238193	2		0	0		0	0		0	0		2	1		2	0		2	0		0	0		0	0		0	0		1	0		2	0		2	0		0	0		0	0		1	0
169856	2	2	63,3456536618754	2	4	0	0	4	0	0	4	0	0	4	0	0	3	0	0	4	0	0	3	0	0	4	0	0	3	0	0	4	0	0	4	0	0	4	0	0	4	0	0	4	0	0	4	0	0
169857	2	2	71,895961670089	2	2	1	1	2	2	1	3	1	1	3	2	2	3	2	2	3	3	2	3	1	1	3	2	1	2	1	1	2	1	1	2	1	0	2	1	1	2	2	1	3	2	1	2	2	0
170224	2	1	71,9726214921287	2			0			0			0			1			0			1			0			0			0			0			0						0			1			0
170401	2	1	67,1074606433949	2	3	0	0	3	3	3	2	3	2	3	3	0	3	2	0	4	2	0	3	1	0	2	1	0	2	2	0	3	2	0	3	2	0	2	2	0	4	2	0	3	2	0	3	2	1
170717	2	1	81,4264202600958	2
170717	1	1	80,476386036961	2	0	0		4	0		4	0		3	0		4	0		4	0		4	0		2	0		2	0		2	0		4	0		3	0		2	0		4	0		4	0
170755	2	2	77,1526351813826	2	3		0	4		0	4		0	3		1	3		0	3		0	4		0	4		0	3		0	3		0	2		2	2		0	3		0	3		0	4		0
170759	2	1	65,6919917864476	2	3		0	3		0	3		0	3		1	3		1	3		0	3		0	3		0	3		0	3		0	3		0	3		0	3		0	3		0	3		0
170788	1	2	70,444900752909	1	1		0	2		0	3		1	3		1	3		1	3		0	3		0	3		1	2		0	3		1	2		1	1		0	2		1	3		1	3		1
171004	1	1	74,0068446269678	2	0			2			2			3						3			2			2			2			2			2			2			3			3			3
171563	1	1	52,6242299794661	2		1	0		0	0		0	0		0	0		0	0		0	0		0	0		0	0		0	0		1	0		0	0		0	0		0	0		1	1		0	0
171563	2	1	51,8740588637919	2	3		0	4		0	3		0	3		0	3		0	4		0	3		0	3		0	2		0	3		0	4		0	3		0	2		0	3		0	3		0
171866	1	1	45,1718001368925	1	3	4		4	3		4	2		3	3		4	2		4	3		3	3		3	2		3	2		3	2		4	2		4	0		4	2		4	3		4	2
171883	1	1	70,5215605749487	2	4		0	3		0	2		0	2		0	2		1	4		0	2		0	2		0	3		0	2		0	3		0	2		0	2		0	3		0	3		0
172269	2	2	69,6892539356605	1	1	0		2	0		1	0		1	0		1	0		3	0		2	0		2	0		2	0		2	0		3	0		1	0		1	0		2	0		2	0
172421	2	1	70,9130732375086	2	3			2			2			2			2			3			2			3			3			3			1			2			1			3			3
173013	1	1	77,5687885010267	2	4		0	3		2	1		0	3		2	3		2	4		4	3		0	3		0	3		0	3		1	3		1	3		0	3		0	3		2			2
173020	1	1	60,2162902121834	2	3	0	1	3	2	1	3	2	1	3	2	1	1	2	1	3	2	0	2	2	0	2	2	0	3	2	1	3	2	1	2	2	0	1	0	0	2	1	0	2	2	1	4	3	2
173021	1	2	80,8158795345654	2						0			2			2			1			3			1			2			2			2			1			1			1			2			3
173022	1	1	56,394250513347	2	0	0	0	3	0	0	0	0	0	2	1	0	2	1	0	3	0	0	0	0	0	2	0	0	2	0	0	2	0	0	2	0	0	2	0	0	2	0	0	3	0	0	3	0	0
173212	2	2	60,4161533196441	2	3	0		2	2		2	2		2	2		2	1		3	2		2	2		2	2		2	1		2	1		3	2		3	1		2	1		2	1		2	1
173534	1	2	60,7501711156742	1	2		0	3		1	3		0	3		1	3		1	4		0	3		0	3		0	2		0	3		0	3		0	2		0	3		0	3		0	3		0
173535	1	1	51,3730321697468	2	3		0	3		0	3		0	3		1	3		0	3		0	3		0	3		0	3		0	2		0	3		0	3		0	2		0	3		0	3		0
173536	2	2	64,3285420944559	1	3		0	3		0	3		0	2		0	2		0	4		0	3		0	3		0	3		0	3		0	2		0	2		0	3		0	3		0	3		0
173544	1	1	52,3394934976044	1	3		0	2		0	3		0	3		0	2		0	4		0	3		0	3		0	3		0	3		0	4		0	4		0	3		0	3		0	4		0
173545	1	1	82,1930184804928	3	0	0	0	3	0	0	2	0	0	2	1	0	3	1	0	3	3	0	3	0	0	2	0	0	3	1	0	3	0	0	3	0	0	1	0	0	1	0	0	3	2	1	3		0
173550	1	1	82,1163586584531	2	4	1		3	0		4	2		3	2		4	0		4	3		3	0		3	0		2	0		3	1		4	2		2	0		3	0		3	0		3	1
173975	2	2	69,6481861738535	2	3	0		4	0		3	0		3	0		3	0		4	0		4	0		4	0		3	0		2	0		1	0		2	0		0	0		2	0		2	0
174110	1	2	68,9664613278576	2	2			2			2			3			2			3			2			4			2			2			1			2			2			3			3
174264	1	2	82,3545516769336	2	0	1	0	2	1	1	2	1	3	3	1	1	3	2	3	3	0	0	3	1	1	2	1	1	4	1	1	3	1	2	2	2	0	2	2	1	2	1	1	2	1	2	3	1	3
174269	2	2	68,1149897330595	2	3	1	0	3	0	0	3	1	0	2	1	0	2	1	0	2	0	0	4	0	0	2	0	0	2	1	0	2	0	0	2	1	0	1	0	0	1	0	0	3	2	0	2	2	0
174271	1	1	70,1163586584531	2	4	0	0	4	0	0	4	0	0	3	0	0	4	0	0	4	0	0	4	0	0	4	0	0	3	0	0	3	0	0	3	0	0	4	0	0	4	0	0	3	0	0	3	0	0
174923	1	1	77,160848733744	2	4	0		4	1		4	0		3	0		3	0		4	0		3	1		3	1		3	0		3	1		2	0		2	0		3	0		4	0		4	0
175241	1	2	73,6646132785763	3	1	0		3	0		2	0		2	0		3	0		3	0			0		3	0		3	0		4	0		2	0		2	0		2	0		3	0		3	0
175484	1	2	73,4401095140315	3	2			4			3			3			2			4			2			4			3			3			2			2			2			3			4
175596	1	2	56,2683093771389	2	3	2	1	2	2	0	2	1	0	3	1	1	3	1	1	3	0	0	3	0	0	2	1	1	3	0	0	3	2	1	1	0	0	2	0	0	3	0	1	3	0	0	3	0	0
175604	2	1	70,6447638603696	1	3	0		3	0		4	1		3	2		3	1		3	0		2	0		2	0		2	1		2	1		3	1		2	0		3	1		4	2		2	1
175605	1	1	76,7912388774812	2			2			0			0			0			1			3			0			0			0			1			0			0			0			0			1
176872	1	1	66,5051334702259	2		0	1		0	0		0	0		1	0		1	1		0	0		0	0		0	0		0	0		0	0		0	0		0	0		0	0		0	0		0	0
177324	1	1	51,9890485968515	2	3	2	0	4	0	0	3	0	0	3	1	0	3	1	0	4	0	0	3	0	0	3	0	0	2	0	0	2	0	0	4	1	0	4	0	0	2	0	0	3	1	1	3	0	0
177541	1	1	45,4866529774127	2	3	0	0	3	0	0	2	0	0	3	0	0	3	0	0	3	0	0	3	0	0	2	0	0	3	0	0	3	0	0	3	0	0	3	0	0	2	0	0	4	0	0	3	0	0
177594	1	1	66,3956194387406	2	0	0	0	2	0	0	3	0	0	3	1	1	3	1	1	3	0	0	3	1	0	3	0	0	2	1	0	4	1	0	3	1	1	3	0	0	3	1	0	3	1	1	2	1	0
177605	1	2	65,5140314852841	2	3	0	0	1	0	0	0	0	0	3	1	0	3	1	0	3	0	0	1	0	0	3	0	1	1	0	0	1	0	1	2	0	0	2	0	1	2	0	0	2	0	0	2	0	0
177674	2	2	85,0677618069815	3	1	0	0	1	0	0	1	0	0	1	0	0	1	0	0	3	0	0	1	0	0	1	0	0	1	0	0	1	0	0	1	0	0	1	0	0	1	0	0	1	0	0	1	0	0
177965	1	1	73,1088295687885	2	3	0		4	1		4	2		4	1		4	1		4	3		4	2		4	2		3	2		4	2		1	1		2	2		3	1		3	1		3	2
177980	2	1	67,0444900752909	2		0			1			1			1			2			3			1			0			1			2			3			2			1			1			1
178291	1	2	73,6509240246407	2	3	0	0	3	0	0	3	0	0	3	0	0	3	0	0	4	0	0	3	0	0	3	0	0	3	0	0	3	0	0	3	0	0	3	0	0	3	0	0	3	0	0	3	0	0
178317	1	1	85,2101300479124	2	1	0	0	1	0	0	2	0	0	2	0	0	2	0	0	3	0	0	2	0	0	2	0	0	2	0	0	3	0	0	3	0	0	2	0	0	2	0	0	3	0	0	2	0	0
178339	2	1	71,6139630390144	3	3	0	0	4	1	0	3	0	0	3	1	0	3	1	1	3	0	0	3	0	0	3	0	0	2	0	0	2	0	0	3	0	0	2	0	0	2	0	0	2	0	0	3	0	0
178804	1	1	65,5687885010267	2	0	0	0	4	0	0	3	1	0	2	0	0	2	0	0	4	0	0	4	0	0	4	0	0	3	0	0	3	1	0	4	0	0	3	0	0	3	1	0	3	1	0	3	1	0
178806	1	1	57,7768651608487	1	3	1	1	3	0	0	1	0	0	2	1	1	2	1	1	3	0	1	2	0	0	1	0	1	2	0	0	3	0	0	1	0	0	1	0	0	2	0	1	3	0	1	3	0	1
178822	2	1	67,3730321697468	2	2	0	0	2	0	1	3	0	1	3	2	1	3	2	2	3	2	3	3		2	3	1	2	2	1	2	2	1	2	3	1	3	2	1	2	3	2	2	2	1	2	2	1	2
178823	1	2	57,7111567419576	1	2	0	0	4	1	1	3	0	0	1	1	0	1	1	2	2	0	0	2	0	0	3	1	0	1	0	0	2	0	0	2	1	0	2	0	0	1	0	0	1	0	0	3	0	0
178824	2	1	65,6317590691307	2		1			3			2			2			2			2			1			1			1			1			1			1			1			2			1
178946	1	2	47,1512662559891	1	4	1	0	2	0	0	1	0	0	1	0	0	1	0	0	3	1	0	1	1	0	3	1	0	2	0	0	1	0	0	3	0	0	2	0	0	1	0	0	1	0	0	2	0	0
179052	2	1	65,0869267624914	2	3	0	0	3	0	1	3	0	0	3	2	0	3	2	0	3	0	0	4	0	1	4	1	0	3	0	0	4	2	3	3	0	0	3	0	1	3	2	0	3	0	0	4	0	0
179052	1	1	64,7474332648871	3	4	0	0	4	1	1	4	1	0	4	1	0	4	1	0	3	0	0	4	1	1	3	0	0	4	0	1	4	3	1	4	1	0	3	0	0	3	0	2	4	1	3	4	1	3
179094	2	2	71,1978097193703	2		1	2		1	2		0	1		1	1		2	1		3	3		2	1		1	1		1	1		2	2		1	2		1	2		1	1		1	2		2	2
179096	2	1	82,2696783025325	2		0	0		0	0		0	0		0	2		1	2		3	0		0	0		0	0		0	0		0	2		2	1		1	1		0	0		0	1		1	1
179097	2	2	72,1615331964408	2	0	0	0	1	1	0	0	1	0	1	1	2	2	1	2	3	0	4	1	0	0	1	0	0	1	1	0	1	1	0	1	0	2	2	0	2	1	0	0	1	1	0	1	1	0
179098	2	2	67,8083504449008	3	1	0	0	2	0	0	2	0	0	2	1	0	2	1	0	3	0	0	2	0	0	2	0	0	3	0	0	2	0	0	2	1	0	2	0	0	1	0	0	2	0	0	3	0	0
179143	2	1	54,321697467488	1	4	0	0	4	1	0	4	0	0	3	0	0	3	1	1	4	0	0	2	0	0	2	0	0	3	0	0	4	1	0	4	1	0	2	0	0	2	0	0	3	0	0	4	0	0
179144	2	2	53,0321697467488	2	3	0	3	3	3	0	3	2	1	2	3	2	2	3	3	3	3	0	1	3	0	1	3	0	1	2	0	1	2	0	0	0	0	0	0	0	0	2	0	3	2	0	3	2	0
179227	1	1	62,3819301848049	2	3	0		3	2		3	2		3	2		4	1		3	3		2	2		3	1		2	2		2	2		2	2		2	1		2	3		3	2		3	2
179547	1	2	53,1854893908282	2	0	2	1	3	2	2	3	2	0	3	2	1	2	2	1	3	3	2	2	1	0	2	1	0	2	1	0	2	2	0	3	2	2	2	1	0	2	1	0	3	1	1	2	1	0
179549	1	1	60,1341546885695	2		0	1		0	1		1	1		2	2		2	2		1	0		1	1		1	1		1	1		1	1		2	1		2	1		2	2		2	2		2	1
179559	2	1	74,1656399726215	2	3	0	0	2	0	0	3	0	0	2	1	1	3	2	1	3	0	1		1	0		1	1		0	0		0	0		0	1		0	0		0	0		1	1		1	0
179569	1	1	76,8049281314168	1	2	0	0	3	1	0	3	1	0	3	1	0	3	1	0	3	0	0	2	1	0	2	1	0	2	0	0	3	1	0	3	0	0	2	0	0	2	0	0	2	0	0	2	0	0
179704	1	2	61,8480492813142	2	4	0	2	3	1	3	4	2	3	3	2	3	3	1	3	4	3	4	3	1	3	3	2	3	3	1	3	3	1	3	3	2	3	3	1	3	3	1	3	3	2	3	3	2	3
179718	2	2	78,7843942505133	2		1	0		1	1		0	2		0	0		1	0		0	0		0	0		0	0		0	0		1	1		0	0		0	0		0	0		0	0		1	1
179721	1	1	73,1964407939767	1		2	0		0	0		0	0		2	1		0	0		3	0		2	0		2	0		0			1	1		1	0		1	0		0	0		2	1		0	1
179722	2	1	68,9007529089665	2		0	0		0	0		1	0		0	0		0	0		0	0		0	0		0	0		0	0		1	1		0	0		0	0		0	0		0	0		0	0
179730	2	1	66,6283367556468	2		0	0		0	0		1	0		2	0		2	0		3	0		0	0		1	0		0	0		1	0		1	0		1	0		1	0		1	0		1	0
179859	2	2	54,3299110198494	1	2	0	1	1	0	1	1	0	1	3	1	1	3	1	1	3	0	1	3	1	1	3	1	1	3	0	1	3	0	1	3	1	1	3	1	1	2	0	1	3	1	1	3	1	1
179978	1	1	70,154688569473	3	0			3			3			3			3			4			3			2			2			2			3			3			2			3			2
179979	1	1	66,3600273785079	3	4	0	0	3	0	0	2	1	0	3	1	3	3	1	3	4	3	3	1	0	0	3		0	3	0	0	4	1	1	3		3	2	2	2	2	0	1	3	0	1	4	0	1
179987	2	1	73,4839151266256	2	3	0	2	2	0	0	2	0	0	3	1	0	3	1	0	4	0	0	3	0	0	3	0	0	2	0	0	3	1	0	2	0	0	2	0	0	3	0	0	2	0	0	2	0	0
180098	1	1	80,2737850787132	3	1	0		3	0		3	0		3	0		3	1		3	0		2	0		2	0		2	0		3	0		0	0		0	0		1	0		1	0		1	0
180331	1	1	87,8028747433265	3
180574	2	2	43,4962354551677	1		0	1		1	0		1	0		0	1		0	1		0	0		0	0		0	1		0	0		1	1		0	0		0	1		0	1		1	1		1	1
180679	1	1	80,974674880219	2	3	0		3	0		2	0		3	1		2	1		3	3		2	0		3	0		3	0		2	0		3	0		2	0		2	1		4	2		2	1
180748	1	2	74,631074606434	2	0	1	0	2	0	0	1	0	0	3	1	0	2	1	0	4	2	0	3	3	0	2	2	0	2	1	0	3	1	0	2	1	0	2	1	0	1	2	0	2	2	0	2	2	0
180750	1	2	47,501711156742	2	2	4	1	4	2	0	4	2	0	4	2	4	4	2	3	4	2	0	3	2	1	3	2	1	3	2	1	4	2	0	3	2	0	3	2	0	4	2	1	4	2	1	3	2	1
180755	2	2	78,5106091718001	2	2	0	1	2	0	0	3	0	0	1	1	0	2	0	0	3	0	0	1	1	0	2	1	0	1	0	0	2	0	0	2	0	0	1	0	0	2	0	0	2	1	0	3	1	1
180758	1	1	71,0225872689938	2	2	0	0	3	0	0	2	0	0	2	0	0	3	0	0	3	0	0	2	0	0	2	0	0	2	0	0	3	1	1	2	0	0	2	0	0	1	0	0	2	0	0	2	0	0
180960	2	2	62,9514031485284	2	0	0		1	0		1	0		2	1		2	1		3	0		2	0		2	0		2	0		3	0		2	0		2	1		2	0		3	0		3	0
181002	2	2	56,7446954140999	2		0			0			0			0			0			0			0			0			0			0			0			0			0			0			0
181010	1	1	78,3846680355921	2	2	0	0	2	0	0	1	0	0	2	0	0	3	1	1	3	0	0	1	0	0	1	0	0	1	0	0	2	1	0	0	1	0	1	0	0	3	0	0	2	0	0	2	0	0
181021	2	1	68,1122518822724	1	3	1	0	3	1	1	3	0	1	2	1	1	3	1	1	3	0	0	2		0	1	0	0	2	1	1	2	1	0	3	1	0	2	1	0	3	0	1	3	1	1	2	0	0
181028	2	2	41,5167693360712	2		0	0		0	0		0	0		0	0		1	0		0	0		0	0		0	0		0	0		1	0		1	1		0	0		0	0		0	0		1	0
181151	1	2	65,4757015742642	2	2	0	0	3	0	0	2	0	0	2	2	0	2	2	0	4	3	0	2	0	0	2	0	0	2		0	3	1	0	0	0	0	1	1	0	2	0	0	2	1	0	2	1	0
181164	1	2	74,2724161533196	4		0	0		0	0		0	0		1	0		1	0		0	0		0	0		0	0		0	0		0	0		0	0		1	0		0	0		0	0		0	0
181166	2	1	66,9760438056126	2		0	0		0	0		0	0		1	0		1	0		0	0		0	0		0	0		0	0		0	0		0	0		0	0		0	0		1	0		0	0
181202	1	2	66,321697467488	1	0	0	0	2	0	0	3	0	0	3	0	0	3	0	0	3	0	0	2	0	0	1	0	0	2	0	0	3	0	0	2	0	0	1	0	0	1	0	0	2	0	0	1	0	0
181240	2	1	74,3928815879535	2		2	0		1	0		0	0		1	0		1	1		2	0		1	0		1	0		1	0		1	0		1	0		1	0		1	0		1	0		2	0
181390	1	1	75,4688569472964	1	3	0	1	2	0	0	2	0	1	4	1	1	3	1	0	4	0	1	3	0	1	3	0	0	3	0	0	4	1	1	4	0	1	3	0	0	2	0	0		1	1		1	1
181870	1	2	87,0581793292266	2	3	0	0	3	0	0	3	0	0	3	0	0	4	1	0	4	0	0	3	0	0	3	0	0		0	0	4	0	0	3	0	0	3	0	0	4	1	0	4	1	0	3	0	0
182163	2	1	72,3805612594114	3		0	2		0	1		0	1		1	1		3	2			1		0	1		0	1		0	0		2	1		0	1		2	1		1	1		1	1		1	2
182169	1	2	67,9561943874059	3	1	0	0	1	0	0	2	0	0	3	0	0	3	0	0	4	0	0	4	0	0	2	0	0	3	0	0	3	0	0	3	0	0	1	0	0	3	0	0	3	0	0	3	0	0
182280	2	1	82,1409993155373	2		0	0		0	0		0	0		0	0		0	0		0	0		0	0		0	0		0	0		0	0		0	0		0	0		0	0		0	0		0	0
182296	1	2	60,2710472279261	2	3	1	0	1	1	0	2	1	0	3	3	0	2	3	1	3	3	0	2	2	0	2	2	0	2	1	0	2	1	0	2	1	0	2	0	0	2	1	0	2	2	0	2	1	0
182298	1	1	86,0013689253936	3		0	0		0	0		1	0		1	0		0	0		0	0		0	0		1	0		0	0		0	0		0	0			0		0	0		1	0		1	0
182439	1	1	75,0362765229295	2	1	2		3	1		3	2		3	3		2	2		3	2		2	2		2	2		3	2		3	2		2	1		2	1		3	2		3	2		2	1
182566	1	1	51,9671457905544	1	3	0	0	3	0	0	4	0	0	3	1	0	3	2	1	3	2	1	2	1	1	3	1	1	2	0	0	2	1	0	4	0	0	4	0	0	2	0	0	4	1	1	2	1	0
182574	1	1	69,3552361396304	2	3	0		3	0		3	0		3	2		2	1		3	0		3	0		2	0		3	1		3	1		1	1		2	0		2	0		3	0		3	0
182638	1	1	67,8247775496235	1	3	1	0	3	0	0	3	0	0	3	1	0	3	1	1	3	0	0	2	0	0	2	0	0	3	0	0	3	1	1	2	0	0	2	0	0	2	0	0	3	1	1	3	0	0
182784	2	1	89,0485968514716	3		0	0		2	1		2	1		1	0		2	1		0	0		0	0		0	0		0	0		0	0		1	0		0	0		1	1		1	1		2	1
182785	2	1	67,5154004106776	2	4	0	0	2	0	0	2	0	0	4	1	2	4	1	1	4	0	1	3	1	0	3	0	1	3	0	0	3	0	0	2	0	0	2	0	0	2	0	0	2	0	1	2	0	0
182804	2	1	73,4209445585216	2	4	0	0	3	2	1	2	2	0	1	1	1	1	2	1	4	0	0	2	0	0	2	0	1	2	0	0	3	1	1	2	0	0	1	0	0	2	0	0	3	0	0	3	1	0
182804	1	1	73,9986310746064	2	2	0		3	1		4	0		3	1		3	1		4	0		3	1		2	1		2	0		4	0		1	0		1	0		2	1		2	0		3	0
182805	1	1	61,2073921971253	2	4	1	4	3	0	4	3	0	3	2	0	2	3	0	3	4	0	3	2	0	2	3	0	3	2	0	2	3	0	2	3	1	3	3	0	2	2	0	3	2	0	2	3	0	3
183027	1	1	82,8939082819986	2		0			0			0			0			0			0			0			0			0			0			0			0			0			0			0
183452	2	2	81,7330595482546	2	3	0		4	0		4	0		4	2		3	2		4	0			0			0			0			0			0			0			0			0			0
183655	1	1	58,6392881587953	2	3	2	1	3	1	0	1	1	0	2	1	0	2	1	1	3	0	1	1	0	0	2	0	0	2	0	0	2	2	0	2	0	0	2	0	0	2	0	0	2	1	1	2	1	0
183664	1	1	28,0219028062971	1	2	0	0	4	0	0	2	0	0	3	1	0	2	1	0	3	2	0	2	1	0	4	0	1	3	0	0	2	1	0	4	1	0	2	1	0	2	0	0	3	0	0	3	1	0
183665	2	2	66,0780287474333	1	3	0		4	0		3	0		3	1		2	0		3	0		3	0		2	0		2	0		4	1		3	0		2	0		2	0		3	1		4	2
183673	2	1	76,7063655030801	2	0	0	0	2	1	0	2	1	0	1	0	0	1	0	0		0	0	1	0	0	1	0	0	1	0	0	3	1	0	0	0	0	0	0	0	1	0	0	2	0	0	2	0	0
183674	2	1	61,5879534565366	2	3			4			3			3			3			4			2			2			3			3			4			1			3			3			2
183729	1	1	54,5133470225873	1		3	4		1	0		0	0		2	1		3	1		3	3		0	0		0	0		2	1		2	0		0	0		1	0		1	0		2	1		1	0
183732	2	2	79,4414784394251	3	3	1	0	2	0	0	3	0	0	3	1	1	3	1	0	3	0	0	3	0	0	3	0	0	3	0	0	3	0	0	2	1	1	2	0	0	3	0	0	3	0	0	3	0	0
183734	1	1	78,9787816563997	3	3	0		4	0		3	0		4	0		3	0		4	2		4	0		4	0		1	0		0	2		4	0		4	0		2	0		3	0		2	0
183919	1	2	45,9411362080767	2		0	0		1	0		0	0		1	1		1	0		0	0		0	0		0	0		0	0		0	0		1	0		0	0		0	0		0	0		0	0
183919	2	2	46,7405886379192	2	3	1		3	1		2	0		2	1		2	1		3	0		2	0		3	0		1	0		1	0		3	1		1	0		1	0		1	0		1	0
184383	1	1	86,031485284052	2	0	0	0	1	0	0	1	0	0	3	0	0	1	0	0	3	1	0	3	0	0	2	0	0	2	0	0	3	0	0	3	0	0	2	0	0	3	0	0	3	0	0	3	0	0
184489	1	1	63,170431211499	2		3	2		0	0		0	0		0	1		0	1		0	0		0	0		0	1		0	1		0	0		0	0		0	0		0	0		0	0		0	0
184497	1	2	33,1307323750856	2
184667	1	1	60,0602327173169	2	2	0	2	2	0	0	2	0	0	3	1	1	3	1	1	3	3	3	3	1	0	2	0	1	2	0	0	2	0	1	3	1	1	2	1	1	2	0	0	2	1	0	3	0	0
184791	2	1	64,6105407255305	2	2	0	0	2	0	0	2	0	0	3	1	0	3	1	0	3	0	0	2	0	0	2	0	0	2	0	1	3	1	1	3	0	0	2	0	0	2	0	0	2	0	0	2	0	1
184793	1	1	69,2539356605065	2	2	0	0	4	0	0	3	0	0	3	1	1	3	1	1	3	0	0	1	0	0	3	0	0	2	0	0	2	0	0	1	0	0	3	0	0	1	0	0	3	0	0	1	0	0
184901	2	2	73,2895277207392	1		0			0			0			1			1			1			0			1			0			0			0			0			0			0			0
184985	2	1	80,4435318275154	3	3	0	0	2	0	0	4	0	0	3	0	0	3	0	0	4	0	0	3	0	0	3	0	0	3	0	0	3	0		3	0	0	3	0	0	2	0	0	3	0	0	3	0	0
185021	1	1	65,7686516084873	2	3	0		3	1		2	2		2	2		2	3		4	2		3	2		3	2		2	2		3	2		3	2		2	2		2	2		2	2		3	2
185136	2	1	57,2703627652293	1	1	3	1	4	0	1	2	0	0	3	1	1	3	1	1	3	3	1	0	0	0	0	0	0	2	0	0	1	0	0	1	0	0	2	0	0	2	0	0	2	1	0	1	0	0
185150	1	1	57,4373716632444	1	3	0	1	3	0	2	2	0	0	3	2	1	3	3	1	3	1	2	3	0	1	3	1	0	3	0	0	3	0	0	2	1	0	2	0	0	2	0	0	4	1	1	3	0	0
185276	2	2	75,5811088295688	1		0			0			2			0			2			0			1			1			0			1			0			0						0			1
185293	1	2	58,54893908282	2	2			2			3			2			2			4			2			3			2			2			2			2			3			2			4
185316	1	1	67,7289527720739	2		0			0			0			0			0			0			0			0			0			0			0			0			0			0			0
185318	2	1	87,1238877481177	2	0	0		1	0		3	0		2	0		3	1		4	3		2	1		2	1		3	0		3	0		2	1		2	1		3	1		3	1		3	1
185327	2	1	50,3244353182752	1	2	0		4	1		4	0		3	1		3	0		4	0		4	0		0	0		3	0		2	0		4	1		3	0		4	0		4	1		3	0
185862	1	1	83,2251882272416	2	1	0		4	0		4	0		3	1		3	0		4	0		4	0		3	0		3	0		4	1		2	0		2	0		2	0		3	0		3
185863	1	1	58,3983572895277	1	3	0		2	1		2	1		3	1		2	1		3	0		2	0		2	0		2	0		1	0		3	0		2	1		2	1		3	1		2	1
185870	1	1	70,5215605749487	2	2	1		1	0		1	0		2	1		2	1		3	0		2	0		2	0		2	0		2	0		2	0		2	0		1	0		3	0		3	0
186406	1	1	61,3826146475017	2	3	0		2	0		2	0		2	0		2	0		3	0		2	0		2	0		2	0		2	0		2	0		2	0			0		2	0		2	0
186604	2	1	65,9794661190965	1	3	0		2	0		3	0		3	0		2	0		3	0		3	1		3	1		3	0		3	0		2	0		2	0		2	0		3	0		2	0
187848	2	2	50,3463381245722	2
188153	1	1	84,8459958932238	2		0			2			1			0			0			0			0			0			0			2			0			0			1			1			1
188313	2	1	83,9233401779603	3		0			0			0			0			0			0			0			0			0			0			0			0			0			0			0
188540	1	2	61,5633127994524	2	3	0		2	1		3	0		3	1		3	1		3	0		0	0		2	1		2	0		3	0		3	0		1	0		2	0		2	0		2	0
188541	1	1	74,1409993155373	2	4	0		3	0		3	0		3	0		3	1		4	0		2	0		2	0		2	0		3	1		3	0		3	0		3	1		3	1		2	0
188545	1	2	62,861054072553	2	2	0		3	0		3	0		2	0		2	0		4	0		3	0		3	1		2	0		2	0		3	0		2	0		2	0		3	0		2	0
189285	1	1	64,5913757700205	1	3	2		3	1		2	1		2	1		3	2		3	3		2	1		2	2		2	2		1	2		2	1		2	1		1	1		2	2		1	2
189355	2	1	69,9712525667351	2	3	0		3	0		2	2		3	1		3	1		3	0		3	0		3	0		3	0		2	0		3	0		2	0		3	0		3	0		3	1
189924	1	2	73,9876796714579	3	0			2			2			2			2			3			2			3			2			3			1			1			2			2			3
190049	2	1	70,217659137577	2	3	1		4	2		4	2		3	1		3	1		4	0		3	0		3	0		3	0		4	1		4	1		3	0		3	0		4	1		4	1
190049	1	1	70,9103353867214	2	2			2			4			3			3			4			4			4			3			4			4			3			3			3			3
190051	2	1	60,2162902121834	2	1	0		2	0		3	0		3	2		3	1		4	0		3	0		2	0		2	0		3	1		3	1		3	0		2	1		3	1		3	1
190055	2	1	86,0287474332649	3		0			0			0			0			0			0			0			0			0			1			0			0			0			0			1
190058	1	2	73,6153319644079	2	3			1			3			2			2			3			2			2			3			2			2			2			2			3			3
190061	2	1	54,735112936345	2	3	0		2	0		3	1		3	1		3	1		3	0		2	1		2	1		2	1		2	1		2	0		2	0		2	0		3	1		3	1
190207	1	1	69,1827515400411	2	3	0		4	2		4	2		3	1		3	1		3	0		3	0			0		3	0		3	0		1	1		1	0			0		3	0		3	0
190207	2	1	69,6399726214921	2	3	0		3	0		2	0		3	1		3	1		3	0		3	0		3	0		2	0		3	0		2	0		2	0		2	0		2	0		3	0
190406	2	1	74,4476386036961	3	3	0		3	0		3	0		3	0		2	0		4	0		2	0		2	0		3	0		3	1		2	1		2	1		3	0		3	1		2	1
190681	1	1	74,8117727583847	2	4	0		3	0		3	1		3	1		3	1		3	1		3	0		3	0		2	0		3	0		3	0		3	1		2	0		3	0		3	0
190694	1	2	75,2087611225188	3	4	0		4	0		4	0		3	1		3	1		4	0		4	0		4	0		3	0		3	0		3	0		3	0		3	0		3	0		3	0
190709	2	2	62,4531143052704	2	3	0		3	0		3	0		2	0		3	1		4	0		3	0		4	0		2	0		3	0		3	0		3	0		3	0		3	0		3	0
191452	1	1	86,694045174538	2	0			4			3			3			3			3			3									3			0			1			2			2			3
191458	2	1	50,8555783709788	1	2	0		4	2		2	2		2	1		3	1		4	0		2	1		3	1		3	1		4	1		3	3		3	2		3	1		3	1		4	1
191946	2	2	69,7878165639973	2	4	0		1	0		4	0		2	0		2	0		4	0		2	0		2	0		4	0		4	0		2	0		2	0		3	0		4	0		4	0
192126	2	1	46,8473648186174	2	3	3		3	2		3	2		2	1		3	1		3	3		2	1		2	1		3	1		2	1		1	1		1	1		1	1		3	1		2	1
192262	2	1	71,7809719370294	2	2	0		2	0		2	0		3	0		2	0		3	0		2	0		3	0		2	0		3	0		3	0		0	0		2	0		3	0		2	0
192454	2	2	66,7186858316222	3	1	0		3	0		2	0		1	0		3	0		3	0		2	0		2	0		2	0		2	0		3	0		3	0		2	0		2	0		2	0
192462	1	2	52,703627652293	2	2	1		2	0		2	0		2	0		2	1		4	3		2	1		2	0		2	0		3	0		3	0		3	1		2	0		3	0		2	0
192464	1	1	73,2922655715264	2	0	0		2	0		4	0		3	0		2	0		3	0		3	0		4	0		2	0		3	0		1	0		2	0		4	0		4	0		2	0
192465	1	1	57,9192334017796	1	0	0		0	0		1	1		1	1		1	1		4	3		1	1		1	1		1	1		1	1		3	2		2	2		2	1		2	1		2	1
192731	1	2	22,9979466119097	3	2	0		4	0		2	0		3	1		2	0		3	0		3	0		4	0		1	0		2	0		3	0		1	0		3	0		4	0		4	0
192859	2	1	82,2340862422998	3		0			0			0			1			0			0			0			0			0			0			0			0			0			0			0
192865	2	1	72,3066392881588	2	3	0		3	0		3	0		3	1		3	1		3	0		2	0		2	0		2	0		2	0		2	0		1	0		1	0		2	0		3	0
192867	1	2	57,2183436002738	2	3	2		3	0		3	0		3	0		3	0		3	0		3	0		3	0		3	1		2	0		2	0		3	0		3	1		3	1		3	0
193016	2	2	62,3791923340178	2	2			3			2			3			2			3
193412	1	1	64,7282683093771	2	4	1		3	0		3	0		2	0		3	1		4	4		2	0		4	0		2	1		3	1		3	2		3	1		1	0		2	1		2	1
193484	2	2	66,2368240930869	2	1			3			3			2			2			3			3			3			1			2			2			2			2			2			2
193754	1	1	66,4421629021218	2	3	4		3	0		3	2		3	1		3	2		4	3		3	0		2	0		2	1		3	1		3	1		3	0		2	1		2	1		3	1
193916	2	1	30,0533880903491	1	3	0		4	0		3	0		4	1		4	3		3	3		3	1		3	1		3	0		3	1		2	0		2	0		3	1		4	2		3	1
194434	2	2	88,2546201232033	3	3	0		2	0		2	0		1	1		3	0		3	0			0			0		1	0		3	0		0	0		0	0		1	0		1	0		3	0
194438	1	2	69,7248459958932	3	2	0		3	1		2	1		2	0		3	2		3	0		2	1		1	1		2	1		3	1		2	0		2	0		2	1		2	1		3	1
194522	1	1	50,5982203969884	1	3			4			3			3			2			3			0			0			2			3			3			3			3			3			3
194523	1	1	60,8049281314168	0	3	1		2	1		1	0		1	1		1	2		3	3		0	1		1	1		2	1		2	1		4	1		3	1		2	0		1	1		2	1
194571	1	1	70,0041067761807	2	0			4			2			2			2			4			2			3			3			3			2			2			2			2			2
194591	2	1	55,4907597535934	1		0			0			0			1			1			0			0			0			0			1			1			0			0			0			0
195219	1	1	71,7618069815195	2	3	2		1	0		0	0		1	1		1	1		3	3		1	0		1	0		0	1		0	1		3	1		1	1		1	1		1	1		1	1
195224	2	1	85,5249828884326	2	0	0		1	0		2	0		3	1		3	1		3	0		2	1		2	0		3	1		3	0		0	0		2	0		2	0		3	1		3	1
195231	2	1	74,4339493497604	2	4	0		3	2		3	2		3	2		2	2		3	0		3	1		3	2		3	2		3	2		3	1		2	0		3	1		3	2		3	1
195233	1	1	92,1806981519507	2	0	0		3	0		3	0		3	1		3	0		3	0		2	0		3	0		3	0		3	1		1	0		1	0		1	0		2	1		2	0
195280	1	1	66,2861054072553	2		0			1			0			1			0			0			0			0			0			0			1			0			1			0			1
195337	1	2	67,4442162902122	2	0	0		1	0		2	0		2	1		2	1		3	0		2	0		2	0		1	0		2	0		2	0		1	0		2	0		2	0		2	0
195365	2	1	82,1273100616016	2	3			3			3			3			3			3			2			2			2			3			2			1			2			3			2
195904	1	1	75,5811088295688	1	0	0		3	1		3	0		3	0		3	0		3	0		3	0		3	0		4	0		4	0			0		3	0		2	0		4	0		4	0
195905	2	2	68,8596851471595	2	3			2			3			3			2			3			2			2			2			1			3			2			0			1			2
195906	2	2	47,64681724846	2	1			2			3			3			2			4			2			3			3			2			3			3			2			2			3
195907	1	2	79,27446954141	2	3	0		1	0		2	0		3	2		2	1		3	2		2	1		2	1		2	0		3	1		2	1		1	1		2	1		2	1		2	1
196484	2	1	65,3388090349076	2	3			4			3			3			3			4			3			3			2			2			4			3			2			3			2
196713	1	1	83,2936344969199	1	0	0		2	0		1	0		2	0		2	1		3	0		3	0		3	0		3	0		3	0		2	0		2	0		2	0		3	0		3	0
196715	2	2	65,9082819986311	2	3			2			2			3			1			3			2			3			2			3			1			1			2			2			2
197130	1	2	79,211498973306	3	0	1		0	0		0	0		2	1		2	1		3	0		1	0		1	0		1	0		2			0	0		0	0		1	0		1	0		1	0
197271	2	2	69,9000684462697	1	3	0		4	1		3	2		3	0		3	0		4	0		2	0		2	0		3	0		3	0		3	1		1	0		2	0		3	0		3	0
197275	1	2	45,3360711841205	2	3			3			2			2			3			4			2			2			2			2			1			2			2			3			3
197276	1	1	61,1279945242984	1	3			2			2			3			2			4			2			2			2						3			2			2			3
197490	1	2	68,539356605065	3				4			4			3			3			4			4			3			3			4			4			3			3			3			4
198647	1	1	75,0444900752909	3	1			2			2			2			3			1			2			2			2			2			2			2			3			2			2
198649	1	1	74,1273100616016	2	1			1			2			3			2			4			2			3			2			3			3			2			3			3			3
199200	1	2	79,5893223819302	3				3			3			2			2			3									2			3			1			2			3			3			3
199434	2	2	47,3593429158111	1
199468	1	2	77,5304585900068	3	3			2			3			2			2			3			1			3			2			2			1			1			1			2			2
199513	2	2	78,6639288158795	3
200807	1	1	57,3990417522245	1	3			2			1			3			3			4			1			1			3			3			2			1			1			3			3
202127	2	2	56,2600958247776	2
[truncated: 147 more columns]
