# Supplementary material for: Excellent PROM results after fast-track hip and knee arthroplasty with no postoperative restrictions: a cohort study validation of fast-track surgery without postoperative restrictions
Source: BMC Musculoskelet Disord. 2022 Apr 5;23:324. doi: 10.1186/s12891-022-05276-y (PMC8985261; doi:10.1186/s12891-022-05276-y)
Supplement: Supplementary file 2 — Additional file 2. [file 12891_2022_5276_MOESM2_ESM.csv]

PID	Side	Sex	Age	ASA	KOOS_S1.0	KOOS_S1.1	KOOS_S1.2	KOOS_S2.0	KOOS_S2.1	KOOS_S2.2	KOOS_S3.0	KOOS_S3.1	KOOS_S3.2	KOOS_S4.0	KOOS_S4.1	KOOS_S4.2	KOOS_S5.0	KOOS_S5.1	KOOS_S5.2	KOOS_S6.0	KOOS_S6.1	KOOS_S6.2	KOOS_S7.0	KOOS_S7.1	KOOS_S7.2	KOOS_P1.0	KOOS_P1.1	KOOS_P1.2	KOOS_P2.0	KOOS_P2.1	KOOS_P2.2	KOOS_P3.0	KOOS_P3.1	KOOS_P3.2	KOOS_P4.0	KOOS_P4.1	KOOS_P4.2	KOOS_P5.0	KOOS_P5.1	KOOS_P5.2	KOOS_P6.0	KOOS_P6.1	KOOS_P6.2	KOOS_P7.0	KOOS_P7.1	KOOS_P7.2	KOOS_P8.0	KOOS_P8.1	KOOS_P8.2
138	1	2	66,5790554414784	1	4			4			4			2			4			3			2			4			3			2			4			4			4			3			3
148	1	1	49,3169062286105	1		4			3			0			1			1			2			2			3			2			1			3			2			3			2			2
233	1	1	73,7741273100616	1	4	1		3	0		2	0		1	0		1	0		3	2		3	1		3	2		3	2		1	1		3	1		1	1			2		2	2		1	1
871	1	1	81,1252566735113	2	1	4	4	2	0	0	2	1	0	0	1	0	0	2	2		2	2		2	1	2	3		3	1	1	0	1	0	1	2	2	0	0	1	2	2	3	2	2	1	2	2	0
1025	1	1	74,6721423682409	3		0			0			0			0			0			2			2			2			1			0			0			0			1			0			0
1689	2	2	76,8980150581793	3	2	1	1	3	1	1	1	0	0	0	0	0	0	0	0	2	1	1	1	0	0	3	1	0	3	1	1	1	0	0	1	0	0	1	0	0	4	2	1	1	2	0	2	2	0
1779	1	2	68,6899383983573	3	2	3		2	1			1		3	4		2	4		2	3		4	4		4	3		3	3		4	4		3	2		3	2		4	3		2	2		4	3
2086	2	1	52,104038329911	2	1	3	0	3	2	0	1	0	0	1	1	0	0	1	0	2	2	0	3	2	0	4	3	0	2	1	0	2	1	0	3	2	0	3	1	0	3	2	0	2	1	0	2	1	0
2328	1	2	80,104038329911	3	3	0		2	1		2	0		0	0		0	0		1	0		0	0		3	3			3			0			1			0		4	2		1	0		1	0
2329	2	2	68,4900752908966	2		0	0		0	0		0	0		0	0		0	0		1	0		0	0		0			0	0		0	0		0	0		0	0		0	0		0	0		0	0
3376	1	1	86,9322381930185	3		4			0			0			0			0			1			1			3			1			1			2			1			2			1			1
3409	2	2	44,5557837097878	3	2	4		4	1		2	0		0	0		4	3		4	3		1	2		4	3		2	2		1	2		4	2		2	2		4	2		1	2		2	2
3425	2	1	71,7453798767967	2	3	4	3	3	1	3	3	2	0	2	0	0	2	0	0	4	1	1	4	1	2	4	3	3	4	1	3	3	1	0	3	1	0	3	0	0	4	1	1	3	1	0	2	1	0
3514	2	1	61,5195071868583	2		4			0			0			0			0			2			1			2			2			1			0			1			1			0			1
3521	2	2	39,2443531827515	2	2	0		3	3		1	0		1	0		3	0		3	3		2	1			2			1			0			1			0			1			1			1
3609	1	2	73,0485968514716	3	0	4		1	0		2	0		2	0		4	0		3	1		2	1		4	0		4	0		2	2		4	2		3	0		4	0		2	1		3	1
3675	2	1	75,8302532511978	1
3675	1	1	74,3983572895277	1	2	2	1	3	0	1	3	0	0	4	2	0	3	2	1	3	2	1	3	1	1	3	2	0	3	2	1	3	2	1	4	2	1	2	1	0	4	1	0	3	2	0	3	1	0
4553	2	1	79,6303901437372	2	4	4	0	1	0	0	0	0	0	4	0	1	4	0	0	3	0	1	3	0	0	4			4	0	0	2	0	1	2	0	0	2	0	0	2	0	0	0	0	0	2	0	0
4702	2	1	77,7330595482546	2		3			0			0			1			3			3			2			3			0			2			3			0			0			0			0
5198	1	1	78,5270362765229	2	2	3		1	0		0	0		0	0		0	0		1	1		1	1			2			0		1	0		1	1			1		3	3		0	1			0
5366	1	1	63,3675564681725	2	4	4		2	0		3	0		4	0		1	0		2	2		3	2		3	3		2	3		3	2		1	2		2	2		3	3		1	3		1	2
5393	1	1	86,9267624914442	3	4			3			1			0			4			4			3			4			4			2			4			3			4			2			2
5553	2	1	69,0239561943874	3	3	2	0	3	1	0	0	1	0	0	0	0	1	0	0	3	2	0	2	0	0	4	3	0	4	2	0	2	0	0	1	1	0	3	1	0	4	1	1	3	1	0	3	0	0
5626	2	1	74,8008213552361	2	4	3	2	3	1	0	0	0	0	4	0	0	2	0	0	4	1	0	3	1	0	4	0	0	4	1	0	3	1	0	3	1	0	2	0	0	4	2	0	1	0	0	2	1	0
5729	1	1	68,8843258042437	2
5915	1	1	80,539356605065	2	3	4		0	0		0	0		0	4		2	0		4	4		4	2		4	4			2		2	2		2	1		2	1		3	2		4	4		4	1
6353	2	1	77,1334702258727	2		3			3			0			0			1			2			2			3			2			2			2			1			2			3			1
6439	2	2	66,5982203969884	1	1	4	0	2	0	0	0	0	0	3	0	0	0	0	0	4	2	1	1	2	0	3	3	0	3	2	0	1	0	0	2	2	0	1	1	0	3	2	0	3	2	0	2	2	0
6905	1	1	59,3648186173854	2	4			3			2			0			0			2			2			4			4			1			1			3			4			3			2
7349	2	2	71,460643394935	2	4		1	3		3	0		0	0		0	0		0	2		1	2		1	3		1	2		0	0		0	1		0	0		0	3		0	2		0	0		0
7838	2	1	59,3127994524298	2		2			2			0			0			1			1			1			3			2			1						1			3			0			1
8159	1	2	73,6098562628337	2	3	4		3	1		2	0		0	0		4	0		1	1		3	1		4	2		3	0		1	0		0	0		3	0		3	1		1	0		2	0
8936	1	1	53,1964407939767	1	2	3		3	1		2	0		2	4		2	1		3	3		3	3		4	4		3	4		3	4		3	3		2	2		3	3		3	3		2	3
9044	1	2	72,7063655030801	3	0	2		3	0		0	0		0	0		0	0		0	1		0	0			0			0			1			1			1			2			2			1
9174	1	1	67,0143737166324	0		3	0		2	1		0	0		0	0		0	0		2	1		1	0		3	0		1	0		0	0		0	0		1	0		2	1		2	0		1	0
9221	2	1	36,6652977412731	2		4			3			0			4			0			3			2			4			3			4			3			2			2			3			2
9283	2	1	68,3175906913073	2	4	3		3	2		3	0		1	0		1	0		3	3		3	3		4	4		4	3		3	2		2	3		3	1		3	2		3	3		3	2
9615	2	1	84,0876112251882	2	0	4		2	3		2	0		1	0		1	0		0	1		1	1		4	3		1	0		2	0		3	0		4	1		4	1		3	2		3	2
9624	1	1	71,1649555099247	0	4	4		2	2		0	0		3	2		3	2		3	4		2	2		4	3		2	4		2	3		3	3		2	2		4	2		3	3		3	3
9723	2	1	58,9760438056126	2	3	4	1	2	1	0	2	2	1	2	1	1	3	2	1	3	3	3	3	3	3	4	4	3	3	3	2	1	1	2	2	3	3	3	1	1	3	1	3	3	4	4	2	3	3
9724	1	2	72,7638603696099	2	2	1		2	0		1	0		0	2		0	2		3	1		3	1		3	3		3	1		3	2		3	2		2	0		3	1		3	4		2	3
9849	1	1	62,2231348391513	2	3	3	0	1	2	2	0	0	0	0	1	0	1	0	0	2	0	0	3	1	0	3	3	3			0	4	0	0	2	0	0	2	1	1	3	3	2	4	3	0	4	1	0
9881	2	1	82,1026694045175	3	2	3			0		4	0		2	0		2	0		3	1		4	1		3	1		3	0		2	0		3	0		3	0		4	1		2	0		3	0
10124	1	1	75,2772073921971	2	3	4		3	3		2	0		1	0		1	0		3	1		3	1		3	3		3	1		1	1		2	1		3	0		1	2		2	1		1	0
10670	1	1	75,3730321697468	2		0			0			0			0			0			1			1			1			0			0			0			0			1			0			0
10717	1	1	69,9520876112252	3	3	2	0	3	2	0	2	0	0	1	0	0	1	0	0	4	0	0	3	0	0	4	0	0	3	0	0	4	0	0	4	0	0	3	0	0	4	0	0	4	0	0	3	0	0
10717	2	1	70,6721423682409	3	1	4		2	2		0	0		0	4		1	4		1	3		1	1		2	4		0	4		0	4		0	4		0	4		0	4		0	4		1	3
11237	2	2	64,4407939767283	2		4			0			2			1			4			3			1			3			3			1			2			1			1			3			1
11369	1	2	68,580424366872	2	2			3			0			4			4			3			2			3			2			3			4			1			3			2			2
11499	2	1	62,9130732375086	1	4	4	2	3	3	3	1	0	0	0	4	0	1	0	0	2	2	0	2	1	1	3	3		3	0	0	1	0	0	1	0	0	2	0	0	3	0	0	2	1	0	2	0	0
11788	2	2	78,3874058863792	2		4	1		2	2		0	0		0	0		0	0		1	1		0	1		3	1		1	1		0	0		1	1		0	0		1	0		1	0		1	0
12279	2	1	56,5667351129363	1	3	1		3	0		0	1		2	0		0	0		3	0		3	1		4	1		3	0		3	0		2	0		3	0		4	0		3	0		3	0
12835	1	1	71,7453798767967	2	2	1		2	0		3	0		3	0		2	0		2	1		2	1			0		2	0		2	0		1	1		2	0		2	0		3	0		2	0
13683	2	2	70,5462012320329	1		4	3		0	0		0	0		4	1		4	3		2	1		2	1		3	3		2	1		2	0		2	2		3	1		3	1		2	1		2	1
13686	2	1	52,8733744010951	1	3	0		4			3	0		1	0		3	0		3	0		4	0		3	0		4	2		1	0		4	0		1	0		4	2		2	0		3	0
13748	1	1	71,4743326488706	2	1		0	2		0	1		0	3		0	4		0	3		1	2		1	4		1	3		1	3		0	4		1	2		0	3		1	1		1	1		0
13842	1	1	69,8151950718686	3		3	2		3	2		0	0		0	0		0	0		1	1		1	0		3	0		0	0		0	0		0	0		0	0		1	0		0	0		0	0
14144	1	1	60,0355920602327	2	1	1		3	2		3	0		4	4		4	4		3	3		2	1		4	4		3	1		4	2		4	3		3	1		3	1		3	2		3	1
14354	1	1	45,9493497604381	3	2			3			3			1			4			3			2			4			4			2			3									3			3
14609	2	2	64,4873374401095	2	4	4	2	2	3	2	2	3	0	1	2	0	1	4	0	1	3	2	1	2	2	3	4	2	1	4	2	0	2	0	1	4	0	1	3	0	3	3	2	0	4	0	1	4	0
14943	1	1	84,5530458590007	2	3	4		2	0		3	0		3	0		3	0		4	1		2	1		4	4		4	2		4	1		3	1		4	2		4	4		3	3		3	0
14994	1	2	65,5523613963039	3	1	4		3	3		0	0		2	0		1	0		2	2		2	2		4	3		2	0		2	0		2	1		1	0		1	3		2	2		2	0
15017	2	2	67,0527036276523	2	1	2	2	3	2	2	2	2	0	0	1	0	0	1	0	3	3	2	3	3	3	4	3	3	4	3	2	3	2	2	4	2	3	3	2	1	4	3	2	3	1	1	4	1	1
15393	2	2	69,7522245037646	0	1	3	0	3	3	2	0	0	0	0	1	1	3	0	1	3	1	2	3	2	2	3	3	2	3	1	1	3	2	1	2	2	1	3	1	1	4	2	1	2	2	0	2	1	0
15393	1	2	70,2368240930869	2	4	2		1	1		0	0		0	0		0	1		3	1		2	1		3	4		3	1		2	0		1	1		3	0		3	1		1	1		2	1
16229	2	2	63,1868583162218	2	2	4		3	0		2	0		0	0		0	0		3	2		2	3		3	3		2	1		2	0		2	1		3	0		2	1		1	2		1	0
16316	2	1	67,9069130732375	2			0			2			0			0			0			0			1			0			0			1			1			1			1			0			0
16938	2	2	81,2511978097194	2			0			0			0			0			0			1			0			0			1			0			1			0			1			0			0
17401	2	2	71,7152635181383	3	2	2		4	2		0	0		0	1		0	1		2	1		2	1		3	3		3	2		1	1		2	1		2	1		3	2		2	1		2	1
17719	1	1	75,895961670089	2	4	2		2	0		1	0		1	0		0	0		1	1		1	1		3	3		3	1		1	0		2	0		2	0		4	1		2	1		1	1
18095	2	1	50,4120465434634	1	3	4	4	3	4	4	2	3	2	2	1	1	2	2	4	3	2	3	3	2	4	4	3	4	3	2	4	3	2	3	3	2	4	3	2	3	3	2	3	4	2	4	3	2	4
18291	1	2	63,025325119781	3	2			2			0			3			3			2			1			4			3			2			2			2			2			3			1
18568	2	1	77,3826146475017	2	4	3		2	0		1	0		1	0		1	1		3	1		2	1		3	2		3	1		2	0		2	1		2	0		3	1		2	1		2	1
18883	1	1	64,7227926078029	2	4	3	1	4	2	0	3	0	0	4	4	0	4	3	0	3	1	1	3	3	1	4	2	0	4	1	0	4	2	0	4	2	0	4	0	0	4	1	1	2	0	0	2	0	0
19025	1	1	78,6639288158795	3	4	4	2	3	0	2	0	0	0	1	1	0	1	1	0	4	1	1	3	1	1	4	3		3	1	1	3	1	1	3	1	0	3	1	1	4	2	1	3	0	0	4	0	1
20269	1	1	65,637234770705	2	2	2	2	2	0	0	0	0	0	1	0	0	2	0	0	3	2	0	3	1	1	4	3	3	3	2	0	2	1	0	3	0	1	3	0	1	3	1	2	2	0	0	2	1	1
20786	1	2	59,6796714579055	1	2	3		1	0		0	0		4	0		2	0		0	3		0	2		2	3		1	1		1	1		2	3		0	1		1	2		0	1		0	0
20950	1	2	63,3292265571526	2	2			2			1			2			2			3			3			3			2			2			2			3			4			2			3
22103	2	1	69,6536618754278	2	4	3	3	3	2	2	3	2	1	1	0	1	2	1	0	3	1	1	4	3	2	4	3	3	4	2	3	2	2	1	2	4	1	4		1	4	2	3	3	2	1	1	3	1
22226	2	1	73,3196440793977	2		4			0			0			4			4			2			2			0			2			0			1						0			0			0
22449	2	2	68,0766598220397	1	1	1		2	3		0	0		0	0		4	1		3	1		3	1		3	3		3	2		2	2		4	2		3	1		3	2		1	0		1	0
22994	1	1	58,5133470225873	2
22994	2	1	56,2737850787132	2	4	4		4	4		3	0		0	0		0	1		4	0		4	2		4	4		4	3		4	0		4	0		4	0		4	4		4	3		4	1
23435	1	2	62,4476386036961	2	3	4	4	3	3	4	2	1	2	4	2	0	4	0	0	3	3	3	3	1	3	3	4	3	3	4	2	3	2	2	3	0	2	2	0	2	3	2	2	4	4	3	3	3	3
23435	2	2	61,5441478439425	2	3	3		3	3		2	0		1	0		1	0		3	3		2	2		4	3		2	2		2	0		1	0		2	0		3	2		3	2		3	0
23995	2	1	85,3634496919918	2	2	4		2	0		2	0		1	4		1	4		2	0		2	0		2	4		2	3		1	3		1	3		2	3		3	3		1	1		1	0
24507	1	2	63,7618069815195	3	2	4		2	3		2	0		1	0		0	0		2	1		2	1		0	3		0	2		1	2		1	0		1	1		1	2		2	1		1	1
24938	2	1	78,90212183436	2	4	4		3	1		0	0			0		0	0		3	2		2	0		4	4		4	3		2	1		2	2		3	0		3	2		1	2		2	2
24979	1	1	85,8151950718686	2	4	4	0	2	0	1	0	0	0	0	0	0	0	0	0	1	1	0	2	1	0	4	1	0	3	0	0	3	0	0	3	1	0	3	0	0	4	1	0	1	1	0	1	0	0
25831	1	2	81,8781656399726	3	0	1	0	2	0	0	0	0	0	0	0	0	0	0	0	1	1	0	0	1	1	3	0	0	0	0	0	0	0	0	0	0	0	3	0	0	3	0	0	0	0	0	0	0	0
26778	2	2	53,3579739904175	0	0	1		1	0		0	0		0	0		4	0		0	0		2	1		3	3		3	0		2	1		4	2		2	0		4	3		2	1		2	0
26784	1	1	79,8494182067077	3	0			3			2			1			1			2			2			3			3			2			2			2			3			4			2
27066	1	2	62,5379876796715	2	1	0		3	2		1	0		1	0		0	0		3	2		4	2		3	0		3	1		1	0		2	1		2	1		3	1		2	0		3	0
27419	2	1	86,6201232032854	2	2	2		3	0		2	0		0	0		0	0		2	2		3	2		3	3		3	0		0	0		2	0		1	0		3	0		2	0		1	0
27639	1	1	47,9014373716632	1	4	3		3	2		2	0		0	2		2	1		3	4		3	4		4	4		3	3		2	2		2	2		3	2		3	3		4	4		4	2
27658	1	1	69,4592744695414	3	4	4		4	0		3	0		4	1		4	3		4	4		4	4		4	4		4	3		4	2		4	1		3	3		3	4		1	0		1	1
28184	1	2	57,9548254620123	1	4	4		2	3		3	0		0	0		0	0		3	2		3	1		4	3		3	2		2	0		2	1		3	1		4	1		3	1		3	1
28269	2	2	75,2443531827515	2	4	1		3	2		3	2		2	0		2	0		2	2		4	2		3	3		3	2		2	1		2	2		4	2		4	3		3	2		3	1
28601	1	2	80,7967145790554	2	0	1		2	2		0	0		1	0		0	0		1	2		0	1		3	1		2	1		2	1		2	0		3	0		3	0		2	3		1	1
29809	2	1	56,1232032854209	2	2	3	2	2	1	4	2	0	0	4	4	1	4	4	0	3	2	1	2	2	1	4	3	3	3	2	2	4	2	1	4	3	1	3	0	0	4	3	2	3	3	1	2	1	1
29951	1	2	68,4407939767283	2	1			2			0			3			3			3			2			3			2			2			2			3			3			1			1
30919	2	2	51,9014373716632	3	4	4	1	4	0	2	0	0	0	0	0	0	4	1	0	3	1	1	3	1	1	4	3	1	3	0	0	3	0	0	4	2	1	4	0	0	4	1	0	4	1	2	3	1	2
31113	2	1	57,9493497604381	2	3			3			2			1			1			2			1			3			3			1			3			3			3			2			1
31196	2	2	71,7316906228611	2	1	2		3	3		0	0		0	0		0	0		2	1		1	1		2	3		2	2		0	1		0	2		1	0		3	1		2	3		2	1
31724	1	1	59,192334017796	2	3	2	1	2		0	1	0	0	2	0	0	1	0	0	3	1	0	3	1	0	3	2	0	2	0	0	2	0	0	2	0	0	2	0	0	3	0	2	2	1	0	1	0	0
32290	2	2	74,1793292265572	0	2	1	1	3	1	1	0	0	0	1	0	0	2	0	0	2	1	1	2	1	0	4	3	0	3	2	0	2	0	0	3	1	0	2	0	0	3	1	0	3	1	0	2	1	1
32324	1	2	58,3737166324435	3	1	1		4	4		2	0		2	1		3	1		2	1		2	2			3			2			1			1			1			2			3			1
32816	2	2	63,6413415468857	2	1			2	0		1	0		0	1		3	1		2	2		2	1		4	2		3	1		1	1		1	1		2	0		3	2		3	2		2	0
33149	2	2	62,8418891170431	2			4			1			1			1			2			3			2			3			2			2			2			1			2			0			1
33366	1	1	64,7173169062286	3	3	4	0	1	0	0	0	0	0	3	0	0	3	2	0	3	3	0	3	3	1	3	4	1	2	4	0	2	0	0	2	4	0	0	0	0	1	2	1	0	4	0	1	3	1
33750	2	2	72,7529089664613	2	1	1	1	4	2	2	1	1	0	1	1	0	1	1	1	3	1	1	1	2	1	3	2	2	3	2	2	2	2	2	2	2	2	2	2	1	3	2	2	3	2	2	3	2	2
33919	1	2	71,6112251882272	2	2	4		2	0		0	0		0	0		0	0		0	0		1	0		3	0		2	0		0	0		0	0		2	0		2	0		0	0		0	0
33942	2	2	82,2012320328542	2		1	0		1	0		2	0		2	0		1	0		2	1		1	1		2			2	0		2	0		1	0		1	0		1	1		1	0		1	0
34107	2	2	70,4229979466119	2	3	3		3	3		2	0		0	0		0	0		1	1		2	1		4	3		2	0		1	0		2	0		1	0		3	0		0	1		2	0
34288	2	1	81,2895277207392	2	2			2			2			1			2			3			2			4			3			2			3			2			3			2			2
34608	2	2	63,5482546201232	2	3	4		2	3		0	0		2	0		3	1		3	2		3	1		4	4			2		2	1		3	2		3	2		3	3		3	3		3	2
34714	1	1	80,1642710472279	2	4	2		0	2		1	0		1	0		1	0		3	2		3	2		3	3		3	1		3	0		3	2		3			3	3		3	0		2	1
34985	1	1	53,9137577002053	3		4			0			0			4			4			4			2			4			4			4			3			1			2			4			2
35231	1	1	78,2861054072553	2	2	4	0	0	0	0	2		0	4	0	0	4	0	0	2	3	1	3	2	1	4		0	3	2		4	2	1	4	2	1	3		0	4	2	1	3	1	0	2	2	0
35890	1	2	67,9808350444901	2	2	2		2	2		0	0		0	2		1	1		1	2		1	2		3	3		2	2		1	2		2	1		2	2		2	2		1	2		2	2
36406	2	1	75,1622176591376	2	3			3			2			3			2			4			3			4			4			4			4			4			4			4			4
36584	1	1	70,943189596167	2	3	0		2	0		0	0		0	0		2	0		3	1		3	1		3	0		4	0		1	0		2	1		3	0		3	1		0	0		1	0
37033	1	2	62,9267624914442	2	2	2	0	3	3	3	2	0	0	0	1	0	0	1	1	1	3	2	1	2	1	3	0	0	2	1	0	1	2	0	0	2	1	1	0	0	3	3	0	3	2	1	2	0	0
38611	2	1	61,8151950718686	2	4	3	2	4	3	0	0	0	0	1	0	0	4	0	0	3	0	0	3	0	0	4	0	0	3	2	0	3	0	0	3	0	2	4	0	0	3	0	0	3	0	0	3	0	0
39794	2	1	83,5756331279945	2	2	4		2	0		0	0		0	1		0	0		3	1		1	0		3	2		2	0		2	0		2	0		0	0		2	1		0	0		1	0
41813	2	1	71,1813826146475	3	3	0		2	1		2	0		2	1		0	0		0	1		2	1		3			2	1		2	0		2	0		2	0		3	1		3	1		2	0
41936	1	1	59,088295687885	1	3	3	2	3	2	3	2	0	2	2	1	1	3	1	1	3	3	3	2	2	2	4	4	3	3	2	2	3	2	2	3	3	2	2	3	2	2	3	2	3	2	1	2	2	1
42708	1	2	67,4277891854894	3	0			3			2			0			4			3			2			3			2			2			4			2			2			1			2
42821	1	2	77,8398357289528	2	3	3		1	0		2	0		1	1		1	4		2	1		1	1		2	3		3	2		1	1		1	3		1	0		4	2		2	2		2	1
43095	1	1	81,0732375085558	2	3	2	0	4	3	3	3	0	0	2	0	0	1	0	0	4	3	0	3	1	0	4		1	4	0	0	3	0	0	2	0	1	3	0	0	4	3	0	4	2	0	3	0	0
43095	2	1	81,7440109514032	2	1	1	0	3	0	0	3	0	0	0	0	0	0	0	0	2	2	0	2	1	0	4	3	0	3	0	0	1	0	0	0	0	0	3	0	0	4	3	0	2	3	0	2	2	0
44680	1	1	72,8733744010951	2	4	1	0	2	0	0	0	0	0	4	1	0	4	1	0	3	2	2	3	0	0	4	3	3	4	2	2	4		2	4	1	1	3	1	1	4	3	3	3	2	2	3	1	2
44911	2	2	58,0670773442847	2	2	4	1	3	1	0	2	0	0	0	1	1	2	0	1	2	0	0	0	1	0	4	3	1	3	2	1	1	2	0	2	1	1	2	0	1	3	2	1	3	3	0	3	1	0
46010	2	2	67,9972621492129	2			1			2			0			0			0			1			2			2			2			0			0			0			1			1			1
46756	1	2	45,8097193702943	2	4	4		3	2		0	1		3	0		3	0		3	2		3	1		4	2		4	2		4	2		3	2		3	2		4	2		3	1		3	1
46864	2	1	67,2717316906229	2	3	4		4	0		3	0		2	0		2	0		4	2		4	1		4	3		4	2		2	1		3	1		3	0		4	1		4	1		3	1
47058	2	1	84,8569472963724	3	2	3		0	2		2	0		0	0		0	4		3	1		1	2		4	3		3	1		3	1		3	2		2	1		3	2		3	0		2	1
47407	2	2	81,138945927447	2		1			0			0			0			0			1			1			1			1			1			1			0			0			1			0
47419	1	1	77,5633127994524	2		4			2			0			2			0			2			1			3			1			1			0			1			2			3			1
48084	1	2	67,419575633128	1	2	1	0	2	2	3	1	0	2	1	1	0	1	0	0	2	1	1	3	1	1	3	3	2	3	2	0	2	1	0	3	1	0	3	1	0	3	2	1	3	2	1	1	1	0
48084	2	2	65,3004791238878	1		2			2			0			1			0			1			3			3			2			2			2			1			3			2			1
48243	1	1	70,4065708418891	3	4	4		3	0		3	0		3	0		2	4		1	1		3	3			2			2			0			1			0			0			0			0
48583	1	1	75,6796714579055	2	2	2		3	0		0	0		1	0		1	0		2	1		2	1		3	3		2	1			0		1	2		2	1		3	2		2	2		2	2
49575	1	1	82,9596167008898	2	3			2			0			0			1			3			4			1			2			1			1			2			0			1			1
49988	1	1	69,2128678986995	2	4		1	3		2	2		0	0		0	0		0	1		1	2		1	4		3	3			1		1	2		1	2		1	3		2	3		1	2		1
50069	2	1	81,2046543463381	2	1			4			0			4			4			3			3			4			4			4			4			2			3			2			3
50313	2	1	72,1505817932923	2	3	4	4	2	3	0	2	0	0	3	1	3	3	0	1	3	3	3	3	3	2	3	3	0	4	2	2	4	2	1	3	1	1	2	1	1	4	1	3	3	1	1	3	2	1
50313	1	1	70,8090349075975	2	3	4		3	0		2	0		3	1		3	0		3	1		3	1		3	1		4	1		4	1		4	1		3	0		4	1		3	0		2	0
50553	1	1	67,7809719370294	3	2	3	2	1	1	2	1	0	1	0	2	1	0	3	1	0	2	1	2	2	1	3	3	2	2	2	1	1	3	0	2	3	0	1	1	0	3	3	1	3	3	2	2	2	1
50652	1	1	76,8514715947981	0		1			0			0			0			0			2			1			3			0			0			1			1			1			1			0
51074	2	1	44,6324435318275	2	2	2		0	0		0	0		0	0		3	0		1	1		2	2		2	2		1	0		2	0			0		1	0		2	1		3	0		1	1
51506	1	1	78,6995208761122	2	3	1	0	2	4	0		4	0	4	0	0	4	0	0	3	1	1	3	0	0	3	0	0	3	1	0	4	1	0	4	1	0	2	0	0	3	1	0	3	1	0	3	1	0
51622	1	1	51,2060232717317	1	4	4		3	1		2	0		1	0		4	0		2	2		2	2		4	3		2	2		2	1		3	1		2	1		3	2		2	2		2	2
51952	2	2	63,482546201232	1	4	2		3	1		3	1		3	1		4	1		3	1		3	1		4	3		3	1		4	1		4	2		3	2		4	3		3	2		3	2
53266	2	2	72,2765229295003	2	2	2		4	0		0	0		3	4		3	0		1	1		1	1		3	3		3	2		2	3		2	0		0	0		0	1		2	2		1	2
53599	1	2	56,2628336755647	2	3	2		3	4		0	0		0	0		1	1		0	1		0	1		1	3		3	0		0	0		1	1		1	0		2	0		0	0		0	0
54228	1	1	57,3305954825462	3			1			1			0			0			0			2			1			3			3			0			0			3			3			0			0
54312	1	1	78,5379876796715	3		2			0			0			4			0			3			1			3			2			3			0			0			2			2			1
54765	2	2	61,9356605065024	2
55078	1	2	57,6509240246407	3	4	2	0	3	3	0	0	3	1	4	0	0	4	0	0	3	4	2	3	3	2	3	3	2	3	3	2	2	3	2	1	3	2	3	3	0	4	4	2	3	4	2	2	3	1
55844	1	1	47,2169746748802	2	4	2	0	4	2	4	3	0	0	2	2	0	3	2	0	3	1	0	3	1	0	3	2	0	3	1	0	4	1	0	4	2	0	4	1	0	3	1	0	4	1	0	3	1	0
56434	2	1	78,0971937029432	3		3			2			0			0			0			1			1			2			1			0			1			1			2			1			1
57448	1	2	65,0075290896646	2	1	4	0	3	1	0	2	0	0	4	4	0	4	0	4	3	3	1	3	3	1	3	3	3	3	2	0	3	3	0	4	2	4	2	2	1	3	2	1	3	3	0	2	2	0
57967	2	1	89,9548254620123	3		0			0			0			0			4			0			0			0			0			0			0			0			0			0			0
58092	2	1	65,0212183436003	2			0			0			0			0			0			1			1			0			0			0			0			0			0			0			0
59716	2	1	73,6125941136208	2	4			3			1			0			0			3			3			4			4			2			2			3			4			3			3
60213	2	1	77,6208076659822	2	3	4		0	0		0	0		1	1		1	1		1	2		1	2		3	3		1	3		0	1		0	1		0	1		3	3		0	3		1	2
60213	1	1	77,0047912388775	3		2			4			0			0			0			1			1			1			1			0			0			0			1			0			0
60389	2	1	66,0588637919233	3		2			0			0			1			1			1			1			3			1			1			1			0			1			1			1
61380	2	1	75,9780971937029	2	2	0	0	2	0	1	0	0	0	0	0	0	1	0	0	3	0	0	3	0	0	3	0	0	4	0	0	0	0	0	0	0	0	2	0	0	4	0	0	4	0	0	3	0	0
61474	1	1	72,5612594113621	2	4	2		3	2		3	0		2	1		2	1		3	2		4	2		3			3	1		1	1		3	2		3	0		2	1		3	2		3	1
61505	2	1	69,6618754277892	2	4			3			3			3			4			4			3			3						3			3			3			4			3
61652	2	2	62,6201232032854	3	2			4			1			4			4			2			3			3			2			3			3			2			2			3			2
63077	2	2	72,1149897330595	2		3			3						2			3			3			2			4			4			4			4			4			4			4			4
63755	1	1	63,2060232717317	2		4	1		1	0		0	0		4	0		0	0		1	1		1	1		3	2			0		1	0		1	0		0	0		1	0		1	0		1	0
64955	2	2	71,937029431896	2				3						2			4									4			3									3			4			3			3
65563	2	2	64,3860369609856	3	1	4		3	0		1	0		4	4		3	0		3	3		2	2		3	3		3	3		2	3		2	1		2	2		4	4		2	2		2	2
66424	2	1	74,7926078028747	1		4	2		0	0		0	0		1	0		0	0		1	2		1	2		3	2		0	2		1	2		1	2		1			1	2		2	1		2	2
66424	1	1	75,1978097193703	2	3	4		3	0		1	0		1	0		1	0		3	1		3	1			3			0			0			1			0		3	1		2	2		2	0
66654	1	1	77,4647501711157	3		4	4		2	1		0	0		0	0		0	0		1	0		0	0		3	0		1	0		1	0		1	0		3	0		3	2		3	1		0	0
67104	1	2	73,264887063655	3	2			1			0			0			0			2			2			1			2			2			1			2			2			1			1
67304	1	2	59,9534565366188	2		3			3			0			3			4			3			2			3			2			3			4			1			2			3			1
68325	1	1	54,1984941820671	1	3		0	4		1	2		0	0		0	2		1	3		0	3		1	3	1	0	2	1	0	2	0	0	3	1	1	2	1	0	4	2	1	3	1	0	2	1	0
68650	1	1	46,6338124572211	2	4	2		4	0		2	0		0	0		4	4		3	1		2	1		4	3		4	1		0	0		3	1		3	0		4	1		4	1		2	1
68992	1	1	52,7802874743326	2	3	4		3	1		2	0		0	1		4	2		2	3		3	2			3			2			2			3			2			2			2			3
69049	2	1	67,9780971937029	3	1	4		3	2		0	0		3	0		2	0		2	1		3	0		3	3		4	4		4	4		3	4		3	2		4	4		3	4		3	4
69546	2	2	70,9486652977413	3	1			0			0			0			0			1			0			3			1			1			1			3			2			1			1
69858	2	2	84,8815879534565	2	3	2		2	4		1	0		3	0		4	1		3	1		1	1		3			3	2		3	2		4	1		1			2	0		2	1		2	1
70378	1	1	81,9137577002053	2	1			2			0			0			4			2			2			3			2			3			1			3			3			1			2
70457	1	2	79,27446954141	2	1		0	2		0	0		0			0			0			0			0	3		0	3		1	2			2		0			0	3		0	0		0	1		0
70808	1	1	68,848733744011	2	2	2	3	2	0	2	2	0	1	3	0	2	4	4	2	3	3	3	3	2	2	3	3	3	3	2	3	3	1	2	3	4	3	3	1	2	3	2	3	2	1	2	2	2	2
70808	2	1	69,8754277891855	2	1	2	2	1	1	0	4	0	0	0	1	0	4	3	0	2	2	1	2	2	0	2	3	1	2	1	0	0	1	0	3	2	0	1	1	0	2	2	1	2	2	1	2	1	1
71215	1	2	66,0835044490075	2		2			0			1			0			0			0			1			3			1			0			1			0			0			1			2
71570	1	1	70,6721423682409	2	1		0	3		0	0		0	0		0	0		0	1		0	2		0	3		0	1		0	0		0	0		0	2		0	3		0	1		0	0		0
74348	1	1	77,3114305270363	3	3		0	4		3	3		0	2		0	2		0	2		0	3		0	4		0	3		0	3		0	3		0	2		0	4		0	2		0	2		0
75646	2	2	54,4777549623546	2			0			1			0			0			0			2			1			1			0			0			0			0			1			0			0
75646	1	2	55,2251882272416	2	2	2	0	3	2	0	1	0	0	3	0	0	1	0	0	3	2	1	2	1	1	3	1	0	3	2	0	3	1	0	2	1	0	2	0	0	3	2	0	1	1	0	1	1	0
75718	1	2	61,7494866529774	1		0	0		2	2		0	0		0	0		0	0		1	0		0	0		0	0		0	0		0	0		0	0		0	0		0	0		0	0		0	0
75865	1	1	74,135523613963	2	4	4		2	1		0	0		0	0		0	0		4	0		4	0		4	3		4	0			0		2	0		4	0		4	0		2	1		2	1
76366	1	2	72,2683093771389	2	0	3		2	0		0	0		0	0		1	0		1	1		1	1		3	3		3	1		1	0		1	0		3	0		3	0		3	1		3	2
76707	2	1	79,3593429158111	3		2	0			0		0	0		0	0		1	0		1	0		1	0			0		0	0		1	0		1	0		1	0		2	0			0		1	0
76909	2	2	80,8158795345654	3	1	1		3	1		2	0		0	2		3	1		4	1		3	0		3	2		3	2		1	2		1	2		4	2		4	3		0	1		1	1
77024	2	1	71,192334017796	2	3	1	1	2	2	1		0	0	2	0	0	1	0	0	3	1	1	3	1	1	3	3	1	3	2	0		0	0	2	0	0	2	0	0	3	1	1	2	0	0	3	1	0
77455	2	1	63,7070499657769	2		1			0			0			0			0			1			1			0			1			0			1			0			1			1			0
78144	1	1	73,7713894592745	2	2	4		3	0		2	0		1	0		2	0		3	0		3	0		3	3		3	2		3	0		2	0		1	0		4	2		3	0		2	0
79985	1	2	63,0198494182067	3
80217	2	2	72,1806981519507	3	1	0		4	0		0	0		4	0		4	0		3	0		3	1		4	0		4	1		3	0		3	0		4	0		4	0		2	0		2	0
80450	1	1	52,5448323066393	2	3	1	1	3	2	1	2	0	0	1	0	0	1	0	0	3	0	1	4	0	1	3	0	1	2	0	1	2	0	0	2	1	1	2	0	0	3	2	0	3	0	0	2	0	0
80451	2	2	83,8193018480493	0	1						1			0			1			1			3			3			4			1			2			3			4			0			3
80739	2	1	77,6974674880219	2
80921	1	2	70,861054072553	2	0	4		1	1		2	0		4	0		2	4		3	1		3	0		4	0		4	2		4			4	3		4	1		4	3		3	1		4	1
82702	2	1	80,9637234770705	3	4			0			0			4			0			3			3			3			3			3			2			3			3			1			2
82926	2	1	78,611909650924	0	3	3		3	0		1	0		1	1		2	1		3	1		2	3		3	3		3	0		2	0		2	1		0	1		4	2		0	0		1	0
83059	1	1	61,0869267624914	3	0	0	4	0	0	3	1	0	3	1	0	0	1	0	1	2	1	2	1	1	2	3	3	4	2	1	3	2	0	2	3	1	3	2	0	3	3	0	4	3	1	3	1	1	3
83260	2	1	75,9671457905544	2	1			3			0			0			1			2			2			3			3			3			3			2			4			0			1
83955	2	2	67,233401779603	2	1	4	1	0	0	0	0	0	0	0	1	0	0	1	0	3	1	1	1	0	0	3	3	0	3	2	0	1	1	0	1	1	0	1	0	0	4	1	0	2	3	0	1	1	0
84338	2	2	57,1800136892539	2	4	4	2	3	2	3	2	0	1	0	0	0	0	0	0	3	1	3	3	3	3	3	3	2	4	1	2	2	1	1	2	1	1	3	1	1	4	2	2	3	4	1	3	4	1
84930	2	1	63,2991101984942	1	0			2			2			0			0			2			2			3			2			2			2			2			2			1			2
85015	1	2	58,757015742642	2		4			2			0			0			0			1			1			2			1			0			1			1			1			0			1
85361	2	1	81,284052019165	2	3	4	0	4	0	0	3	0	0	1	0	0	1	0	0	3	1	0	3	2	1	3	3	3	3	1	0	1	1	0	1	1	0	1	0	0	3	2	0	4	3	1	3	1	0
85844	1	2	61,7987679671458	2	4	2		2	1		0	0		0	0		2	0		2	1		2	0		3	1		3	0		1	0		3	1		1	0		3	1		3	0		2	0
86327	1	2	77,1143052703628	2	0	4		2	2		3	3		1	2		1	2		4	3		3	3		4	3		3	2		2	2		2	2		2	2		3	2		3	0		2	2
86523	2	1	56,3860369609856	2	1		1	4		2	2		0	0		1	1		1	3		1	3		1	3		1	2		1	1		1	1		1	4		0	4		1	2		0	2		0
86523	1	1	56,6050650239562	2	2	1		3	1		2	0		1	1		1	1		3	2		2	1		3	2		2	1		2	1		2	1		3	1		4	2		2	1		2	0
86555	2	1	56,082135523614	2	4	2		3	2		3	2		2	0		3	0		2	2		3	2		3	2		4	2		3	2		4	2		3	1		4	2		2	2		2	1
86633	1	2	77,9164955509925	3	3		0	3		0	1		0	4		0	4		0	3		0	3		0	4		0	4		0	3		0	4		0	3		0	4		0	2		0	2		0
87455	1	2	68,5201916495551	2	4	0	2	4	0	2	3	0	0	2	0	0	4	0	0	3	1	1	3	0	1	4	0	0	3	0	2	4	0	0	0	0	0	3	0	0	4	1	1	4	0	0	3	0	0
87455	2	2	68,9609856262834	2	3	2		3	2		2	2		0	0		0	0		2	2		3	2		3	3		3	2		2	1		3	2		3	1		2	2		3	2		2	2
87501	1	1	57,9931553730322	1	3			4			3			1			2			3			3			4			3			2			3			2			4			3			3
87846	2	1	83,2251882272416	3		2	0		0	0		0	0		0	0		0	0		0	3		0	1		4	3		3	2		1	2		2	2		2	3		3	3			2		0	2
87846	1	1	82,2669404517454	3	4	4	0	2	0	0	0	0	0	0	0	0	4	0	0	3	1	0	3	2	0	3	3	1	3	1	0	3	0	0	3	1	0	3	1	0	3	2	0	3	2	0	2	2	0
88083	2	1	61,8343600273785	2	1			3			3			1			1			3			3			3			3			2			3			2			3			3			2
88540	2	1	87,6112251882272	2	0	1			0			0		0	0		0	0		2	2		0	2		3	0		0	0		0	1		0	1		3	0		1	0		0	0		0	0
88540	1	1	86,5790554414784	2		0			0			0			0			0			1			0			0			0			0			0			0			0			0			0
88567	2	2	57,0650239561944	3	1	2		4	4		1	0		0	0		0	0		3	1		1	0			3			1			0			0			0			1			0			1
89126	2	1	62,4613278576318	0	0	1	1	0	0	1	0	0	0	0	0	0	0	0	0	2	1	1	1	1	1	3	2	2	2	1	1	2	0	1	3	0	1	3	0	1	3	1	0	2	1	1	1	1	1
90526	1	1	66,4229979466119	2	2		4	3		3	2		0	0		0	0		4	2		3	2		3	0		4	2		3	2		0	1		1	1		0	2		4	2		3	2		3
90543	2	1	60,8815879534565	2		1			0			0			0			0			1			1			3			1			1			1			1			1			0			1
90577	1	1	71,8521560574949	2		0			0			0			0			0			1			1			1			0			1			1			0			1			2			1
90846	1	2	70,9240246406571	2		2			3			0			0			0			0			0			1			0			0			0			0			0			1			0
92697	1	1	69,6290212183436	2		0	0		0	0		0	0		0	0		0	0		1	1		1	0		0	0		0	0		0	0		0	0		0	0		0	0		0	0		0	0
92914	1	1	67,5482546201232	2	2	4	0	1	0	0	2	0	0	3	0	0	0	4	0	1	2	0	1	2	0	2	3	0	1	1	0	3	1	0	0	4	0	2	2	0	1	3	0	3	2	0	1	2	0
92914	2	1	66,9295003422314	2	4	4		3	0		3	0		0	0		0	0		4	2		2	1		3	3		2	1		1	1		1	2		2	0		3	2		2	1		2	1
92992	1	1	82,1738535249829	2	4			4			2			3			2			2			3			3			2									3			4			2			1
93302	1	1	76,3969883641342	0	4		0	3		0	2		0	2		0	2		0	4		1	3		1	4			4		0	2		1	3		1				4		2	4		0	3		0
93743	2	1	61,7741273100616	2	2	3		3	4		3	3		2	3		4	2		2	3		2	3		3	3		3	3		2	3		3	2		2	2		4	4		3	3		2	3
94115	1	2	62,9377138945927	2		1			1			0			1			0			1			2			2			2			1			3			1			2			2			2
94850	1	2	48,3449691991786	2	4	3	3	3	1	3	3	0	2	4	3	4	4	3	4	4	3	4	4	2	3	4	3	4	4	3	4	3	3	4	4	3	4	4	1	3	4	3	4	3	2	3	3	2	3
95343	1	1	69,6755646817249	2		4			1			1			0			0			3			2			3			1			1			1			1			2			1			1
95402	2	1	76,9965776865161	2		4		3	1					2	0		2	1		2	2		2	2		3	3		3	2			2		3	2		2	2		3	2		3	3		2	2
96122	2	2	72,3969883641342	3
96164	1	2	57,9712525667351	2	2	2	1	3	3	2	2	0	0	1	0	0	4	0	0	3	3	3	3	2	3	4	3	4	3	0	3	1	0	0	4	0	2	3	1	2	3	2	2	2	2	3	2	2	3
96238	1	1	61,3032169746749	2		2			3			0			0			1			0			1						0			1			1			1			0			1			1
96589	2	1	81,9000684462697	2	0	2		2	2		0	0		0	1		0	0		2	1		2	1		3	3		3	1		2	1		2	2		3	2		3	4		1	0		1	0
96754	2	2	73,886379192334	2	2		4	3		4	2		0	2		1	3		0	3		2	3		2	3		3	2		2	2		1	3		1	3		1	4		2	3		0	3		1
96979	1	1	66,7926078028747	2	3	2	0	2	0		0	0	1	1	0	0	1	0	0	1	1	0	1	0	0	4	0	0	3	0	0	2	0	0	2	0	0	3	0	0	3	0	0	2	0	0	1	0	0
96979	2	1	66,590006844627	2	4		1	4		1	0		0	3		0	3		0	3		0	3		0	4		0	3		0	3		0	3		0	3		0	3		0	3		0	3		0
97012	1	2	64,208076659822	1	0	1	0	2	0	0	0	0	0	0	1	0	0	0	4	3	1	1	3	0	1	3	3	0	3	1	0	3	1	0	2	0	2	3	1	0	3	2	0	0	0	1	0	0	0
97480	1	1	78,3983572895277	2	4	2	4	4	0	0	2	0	0	4	0	4	4	0	4	4	1	3	4	1	3	4	4	4	4	3	4	4	4	4	4	4	4	4	1	2	4	3	3	4	3	4	4	2	3
97884	2	1	75,8083504449008	3			3			0			0			1			0			2			2			3			3			0			1			1			1			0			0
97994	2	1	63,1403148528405	2	4	2	2	0	1	0	2	0	0	4	0	0	1	0	0	3	0	0	2	0	1	4	3	3	4	2	1	3	1	0	2	1	0	3	0	0	3	1	1	3		0	2	2	0
98057	1	2	62,507871321013	1		1	0		0	0		0	0		0	0		0	0		1	0		1	0		0	0		1	0		1	0		1	0		0	0		0	0		2	0		0	0
98059	1	1	81,6481861738535	3		1	0		1	0		0			0	0		0	0		0	0		1	0			0		1	0		0	0		0	0		0	0		2	2		0	0		0	0
99029	1	1	63,3347022587269	2	3	3	0	3	1	2	2	0	0	2	1	0	2	2	0	3	3	1	3	2	1	3	3	0	3	3	0	2	3	0	3	2	0	2	3	0	3	2	1	3	3	0	2	1	0
99107	1	2	69,2539356605065	3	2			3			1			0			1			3			2			3			2			1			2			2			3			2			2
99384	1	1	66,5626283367557	1		4			1			2			0			0			1			1			4			2			0			1			0			0			1			1
100464	1	1	73,5140314852841	2	2			2			0			4			4			3			3			3			4			4			4			2			3			4			2
100531	2	2	72,0054757015743	2	4	4	4	3	0	4	1	0	0	0	0	0	0	4	0	1	1	1	1	1	1	3	3	3	2	1	3	0	0		0	3	1	1	1	1	3	2	3	1	1	0	1	1	1
100884	1	2	71,895961670089	2	4		0	2		2	0		0	1		0	1		0	2		1	2		0	4		0	3		0	4		0	4		0	3		0	3		0	3		0	3		0
100892	2	1	74,9787816563997	3	2	1	0	1	0	1	2	0	0	3	0	0	4	0	0	2	0	0	1	0	0	4	0	0	3	0	0	3	0	0	3	0	0	2	0	0	4	1	0	2	0	0	1	0	0
101561	1	1	71,1403148528405	2	2	1		3	0		0	0		3	1		3	1		3	1		3	1		4	2		3	1		2	1		3	1		2	0		3	2		3	0		2	0
101692	2	1	55,4962354551677	2	4	3	4	3	0	3	3	0	0	4	3	0	4	2	0	3	2	3	3	2	3	3	4	1	4	2	3	3	2	1	4	3	2	3	1	2	3	2	3	3	3	3	2	2	2
102471	2	2	48,0301163586585	2	1	1	2	4	0	2	2	0	0	0	0	0	0	0	0	2	2	1	2	1	1	4	3	3	4	1	2	3	2	2	3	2	2	1	0	2	4	1	3	4	1	2	3	1	2
103496	1	1	71,4579055441478	2		0	0		0	0		0	0		0	0		0	0		0	1		0	0		1	0		0	0		0	0		0	0		0	0		1	0		0	0		0	0
103647	2	1	75,1813826146475	2	4	4	3	2	1	2	0	0	0	1	1	0	1	0	0	2	3	1	3	3	1	4	4	2	3	3	0	3	2	0	4	2	1	3	2	0	4	2	2	2	4	0	2	3	0
103999	2	1	67,9397672826831	3	3	4	2	2	1	1	2	0	0	3	4	1	3	1	0	3	3	1	3	1	1	3	3		3	2	1	3	2	0	3	3	0	2	1	0	3	3	1	3	2	2	3	2	2
104642	2	2	62,7707049965777	2			0			0			0			0			0			1			0			0			0			0			0			0			0			0			0
105239	1	1	76,8843258042437	3	3	3		2	2		2	0		2	0		1	0		2	1		3	0		3	3		3	1		3	4		3	4		2	4		4	2		2	0		2	1
106170	1	1	62,321697467488	2	3		0	2		0	0		0	1		0	4		0	2		1	3		0	2		0	2		0	2		0	3		0	3		0	4		0	1		0	2		0
106853	2	1	69,2073921971253	2	2	2		0	0		0	0		1	0		1	0		3	0		4	0		4	0		3	0		3	0		2	0		2	0		4	0		2	0		2	0
107628	1	1	71,958932238193	2	1	1		3	0		0	0		4	0		0	0		2	1		1	0		2	0		1	0		3	0		0	0		0	0		3	1		0	1		1	0
108160	2	1	66,3983572895277	1	1	4		2	0		0	0		1	1		1	0		2	2		3	2		3	3		3	1		2	1		3	2		2	0		3	2		2	2		2	0
108583	2	1	74,0479123887748	2		2	2		0	2		1	1		1	0		0	0		1	3		1	2		0			1	3		3	1		3	3		1	2		2	3		0	3		1	1
108583	1	1	72,9664613278576	2		4			0			0			1			0			1			0			3			2			0			0			1			2			0			2
109152	1	2	59,3127994524298	2	3	4		3	1		2	0		4	0		4	0		3	0		2	0		4	0		3	0		2	0		4	0		3	0		4	0		3	0		2	0
109358	2	1	73,8343600273785	2	2		0	0		0	0		0	0		0	4		0	3		1	2		1	3		0	2		0	0		0	4		1	2		0	4		1	2		0	1		0
109468	2	1	63,6030116358658	2	3	4		3	1		2	0		1	1		2	0		2	2		2	1		3			2	1		2	1		2	1		2	0		3	2		3	2		2	2
109577	2	2	39,9972621492129	1	3	2	0	3	3	3	2	0	1	0	1	0	0	1	0	3	3	1	2	3	0	4	2	0	3	1	0	2	1	0	3	1	0	3	1	0	4	2	0	4	2	1	2	1	0
109720	1	1	63,7782340862423	2	3			3			3			1			1			2			3			3			4			3			3			3			4			3			3
109934	1	1	83,4469541409993	0	3	2	0	3	0	0	2	0	0	4	2	0	4	0	1	3	1	0	3	1	1	3	3	0	4	2	0	4	1	0	4	1	0	3	0	0	4	1	0	2	0	0	2	1	0
110197	1	1	79,9753593429158	2	2	1	0	4	1	3	2	0	0	0	0	0	0	0	0	2	0	0	4	1	0	1	0	0	2	0	0	2	0	0	2	0	0	3	0	0	4	0	0	0	0	0	0	0	0
111267	1	1	61,9329226557153	2	2	4	3	1	2	2	0	0	0	0	4	0	0		0	1	3	3	1	3	1	3	3	3	1	3	3	1	3	1	1	1	2	2	2	1	3	2	3	1	3	3	1	2	2
111433	1	2	62,757015742642	3	4	4		3	2		1	0		0	4		0	1		2	1		3	1		3	3		2	2		2	2		2	1		2	0		3	2		2	1		2	0
111455	1	1	70,4722792607803	2	4	4	0	3	2	0	0	0	0	0	4	0	4	0	0	1	3	1	1	3	1	3	4	3	2	3	2	1	3	0	1	3	0	1	3	0	3	3	3	0	3	0	0	2	0
111725	2	1	83,7070499657769	2		4			2			0			4			0			3			3			3			3			2			2			1			2			3			2
111759	2	2	76,8131416837782	3	1		0	0		0	0		0	0		0	0		1	2		0	1		2	3		3	3		0	0		0	1		2	2		0	4		1	2		0	2		0
111954	2	1	78,8418891170431	2	1	2			1		3	0		0	0		2	0		3	1		3	1		3	0		3	1		3	1		3	1		2	1		3			2	1		2	0
112037	1	1	73,4428473648186	2		2	1		0	0		0	0		1	1		1	1		1	1		1	1		2	3		1	1		0	0		0	0		0	0		1	1		2	3		1	3
112686	1	2	79,3456536618754	3	2			0			0			4			4			1			1			3			0			0			0			3			3			0			0
112703	2	2	86,9979466119097	3	0	0		2	0		0	0		4	2		3	2		4	2		3	1		3	1		3	2		3	2		2	3		3	2		3	3		2	1		2	0
113067	2	2	57,9438740588638	2		2			2			0			0			0			1			1			3			0			0			2			1			2			2			0
113067	2	2	58,403832991102	2	0	2		2	3		0	0		0	1		0	0		2	2		1	2		3	1		2	0		1	0		2	2		2	1		2	1		2	1		2	0
113115	2	1	62,9240246406571	2	4	4	0	2	2	0	0	0	0	0	0	0	0	0	0	0	3	0	0	1	0	4	4	0	2	2	0	1	2	0	1	2	0	2	1	0	2	2	0	2	1	0	2	1	0
113118	2	2	71,2580424366872	2	0			2			0			0			4			3			3			3			2			2			2			2			2			2			2
113661	1	1	51,2662559890486	0	3			4			2			1			1			2			3			4			3			3			3			2			3			4			3
115500	1	1	68,4572210814511	0	1		0	0		0	1		0	3		0	4		0	2		0	1		0	3		0	4		0	2		0	3		0	1		0	3		0	2		0	2		0
115693	1	1	87,6878850102669	3		2	0		0	0		0	0		0	0		0	0		1	0		0	0		3	2		0	0		1	0		1	0		0	0		1	1		0	0		1	0
115785	2	2	78,2203969883641	2		4	2		1			1	0		1	2		2	1		3	2		2	2		3	3		3	2		2	2		3	2		0	3		1	3		0	0		2	1
115785	1	2	78,8117727583847	2		3	1		0	0		2	0		0	4		0	4		3	3		2	3		1	1		2	2		0	0		1	0		1	2		2	2		0	0		1	1
115851	2	1	79,7070499657769	2	3			4			1			2			2			3			3			4			3			3			3			3			3			3			3
116175	1	1	64,1971252566735	2	3	0		1	0		1	0		0	0		0	0		0	0		0	0		4	2		3	0		4	0		2	1		2	0		4	1		4	1		3	1
116579	1	1	64,9144421629021	2	3			3			1			0			0			3			2			3			3			2			2			2			3			3			2
117304	1	2	68,7118412046543	2	2	2		4	3		1	0		0	0		3	1		2	1		2	1		3	3		3	0		1	0		1	0		2	0		4	0		1	0		1	0
117702	2	2	69,07871321013	3	4			2			0			0			0			1			3			3			1			1			0			2			2			1			0
117705	2	1	66,5626283367557	2	2	2	0	1	1	1	0	0	0	0	0	0	0	0	0	1	1	2	1	2	1	3	3	3	3	2	2	2	1	1	2	2	1	2	1	1	3	2	2	3	2	1	3	1	1
118037	2	2	52,9801505817933	2	4	3		2	1			0		4	0		4	1		3	1		3	1		4	0		3	0		3	0		3	0		3	0		3	1		3	0		3	0
118037	1	2	52,3887748117728	3		3			0			0			0			0			2			1			0			0			0			0			0			0			0			0
118093	1	2	62,4229979466119	2	3	2	2	3	2	3	3	0	1	2	0	0	2	0	0	4	1	2	3	1	1	3	2	2	4	1	2	3	1	2	3	1	2	3	1	2	3	1	1	4	1	2	3	0	2
118598	1	2	72,3449691991786	3	1	3		2	3		0	0		0	0		0	0		1	1		2	1		3	2		1	1		1	0		1	0		3	1		2	2		2	1		1	1
118598	2	2	72,9363449691992	3	1			2			0			0			0			1			0			3			3			1			1			3			3			2			1
118684	2	2	37,2073921971253	2	3	3	1	3	3	3	1	0	0	0	1	0	0	1	0	1	2	2	1	2	1	4	4	1	1	2	0	1	2	0	1	2	0	2	2	0	3	2	0	1	3	0	1	2	1
118969	2	2	69,9575633127995	2	2	3		1	0		2	0		0	1		3	1		3	2		2	2		4	3		3	1		1	1		2	1		2	1		3	2		2	3		3	3
119569	2	1	51,6769336071184	2	3			3			4			1			4			1			4			4			4			1			3			4			4			3			4
121851	2	1	58,6475017111567	2		0			1			0			0			0			1			1			3			1			2			3			1			3			2			0
122068	2	1	71,1430527036276	2		3			0			0			0			0			2			1						2			1			1			1			2			0			0
122068	1	1	73,6509240246407	2	4			3			1			0			0			2			2			4			4			1			1			3			3			0			0
122324	2	1	54,2505133470226	1	3	3		3	3		2	2		1	1		1	1		1	2		1	2		4	3		2	2		2	2		3	2		3	2		3	2		2	4		2	1
122475	2	1	90,1519507186858	2		0	0		0	0		0	0		0	0		0	0		1	1		0	0		0	0		0	0		0	0		0	0		0	0		0	0		0	0		0	0
122544	2	2	55,9534565366188	2	2	3		2	3		3	0		3	0		0	2		3	2		3	1		3	3		3	2		4	0		0	1		3	1		2	1		3	0		1	0
122544	1	2	53,6728268309377	2		3			1			0			0			2			0			0			2			2			0			2			0			2			1			0
123408	2	2	75,2498288843258	3	4	4	0	2	0	1	0	0	0	0	1	0	0	1	1	0	1	1	0	1	1	3	3	0	2	1	1	0	1	1	0	1	2	2	0	0	2	2	1	0	2	1	0	1	1
123702	1	2	78,6967830253251	2	2	0		1	0		3	0		2	0		3	0		3	1		3	1		4	0		3	1		3	0		3	0		1	0		3	0		4	0		3	0
123944	2	1	75,6988364134155	3	3	4	0	4	3	3	2	0	0	3	1	0	3	0	0	4	3	2	4	2	2	3	2	2	3	2	0	3	0	0	2	1	0	3	1	0	4	1	0	3	0	0	3	0	0
124226	1	2	65,8261464750171	2			3			4			2			0			0			2			3			3			2			4			4			3			2			0			0
124233	1	1	67,8412046543463	2	3	2	0	1	0	2	2	0	0	1	1	0	1	2	0	3	3	0	3	2	0	3	3		3	1	0	1	1	0	2	2	1	2	2	0	3	2	1	4	1	0	3	1	0
124483	2	1	59,296372347707	2	3	3		3	0		3	0		0	1		4	4		1	1		1	2		4	3		2	2			0		0	4		2	2		2	2		0	1		1	1
124858	2	2	70,5434633812457	3		0	0	0	2	0	0	0	0	1	0	0	1	0	0	0	0	1	2	1	1	4	1	0	2	0	0	1	0		2	0	0	3	0	1	4	0	1	2	1	1	2	1	1
124858	1	2	70,1409993155373	3				3			2			1			3			3			3			4			3			2			3			3			3			3			3
125327	1	1	63,5099247091034	2		1			2			2			0			0			0			1			4			4			3			1			1			3			0			0
125644	1	2	56,4216290212183	2	4	4		3	0		2	0		3	3		3	0		1	2		2	2		4	3		2	3		2	3		1	3		1	4		2	4		3	3		3	3
126256	1	1	81,7850787132101	3			4			3			0			0			0			2			0			3			0			0			0			0			2			2			0
126308	2	1	78,0205338809035	2	3	2	0	1	0	0	1	0	0	2	0	0	0	2	0	1	2	0	1	2	0	3	3	0	3	2	0	3	0	0	2	2	0	2	0	0	3	2	0	3	2	0	2	1	0
126594	1	2	66,3764544832307	1	4	2		2	1		0	0		1	1		0	1		2	1		1	1		3	3		2	1		1	0		1	0		3	0		3	1		0	1		1	0
126630	1	1	76,5366187542779	3	3			2			2			1			2			4			3			3			1			1			1			1			2			1			2
127054	1	1	56,9089664613279	1		0			1			0			0			0			2			2			3			0			1			1			0			1			1			0
127235	2	1	65,4154688569473	2	3	4		4	1		2	0		4	0		4	0		3	2		3	3		3	3		3	2		2	0		4	3		4	1		3	2		2	3		1	0
127597	1	1	75,7973990417522	3		2	0		0	0		0	0		0	0		0	0		2	0		2	0		3	0		0	0		1	0		0	0		1	0		0	0		1	0		1	0
127804	1	1	63,2416153319644	2	4	4		3	0		2	0		4	0		2	1		3	1		3	1			0			1			0			1			0			0			1			1
128029	2	2	70,5407255304586	2
128834	1	1	60,7775496235455	1	3	2	2	3	0	2	2	0	2	1	0	0	1	0	0	3	2	0	3	3	2	3		0	3	1	2	3	1	0	3	1	0	1	0	0	3	1	2	2	0	0	2	0	0
129067	2	2	70,5407255304586	2			1			1			0			0			0			1			1			1			1			0			1			0			1			1			0
130192	1	1	73,6208076659822	2	4		1	3		0	2		0	2		0	4		2	3		2	3		1	3		0	3		2	0		1	0		2	2		1	3		2	3		0	3		0
130292	1	1	84,1587953456537	2	3	4		0	2		2	2		2	1		2	0		3	2		3	2			4		3	2		3	2		3	2		3	2		4	2		4	2		3	2
130388	1	2	55,2197125256674	2	3	4	0	3	3	2	1	0	0	4	0	0	1	0	0	2	2	0	2	2	0	3	3	1	2	2	1	3	1	0	2	1	1	2	1	0	2	2	1	3	2	0	2	1	0
130514	2	1	61,7905544147844	2	4	4		3	0		0	0		1	1		1	1		2	1		1	2		4			1	2		2	2		2	2		4	1		2	3		1	0		1	2
130743	1	1	47,8877481177276	2	4	1		4	1		3	0		1	1		1	1		3	2		3	1		4	0		4	0		3	0		3	1		3	0		4	0		2	0		2	0
130874	1	1	64,4052019164956	1	2	3		3	0		3	0		0	0		1	1		1	1		1	1		3	0		3	0		2	0		2	0		3	0		3	1		2	2		2	0
131012	2	2	67,4962354551677	2	1			3			0			4			3			2			2			3			2			3			3			2			2			2			2
131287	2	2	60,580424366872	2	3	4	0	1	0	0	2	0	0	1	4	0	2	4	0	2	3	0	2	2	0	3	3	1	4	2	2	2	3	0		3	1	3	2	1	2	2	1	3	3	1	2	1	0
131318	1	2	57,0896646132786	2	0		1	0		0	0		0	1		0	3		4	2		1	3		1	3		1	4		1	2		0	3		4	3		0	4		0	1		0	1		0
131353	2	2	74,4613278576318	1	1	2		1	2		0	0		3	1		4	0		2	1		2	0			1			0			0						0			1			0			1
131424	1	2	67,0527036276523	3	2	4	1	2	1	1	2	0	0	0	0	0	1	4	1	3	3	1	3	1	1	3	3	0	3	2	0	2	1	0	3	4	0	2	1	0	3	2	1	1	2	0	2	1	0
131559	2	2	60,703627652293	2	2	2	1	3	1	2	0	0	0	0	0	0	0	0	0	2	2	1	3	2	1	3	3	0	3	1	0	2	1	0	2	1	0	2	1	0	3	2	0	2	3	0	2	1	0
131559	1	2	61,3634496919918	3	2	1	0	2	2	2	2	0	0	0	0	0	0	0	0	2	1	0	3	2	1	3	0	1	2	1	0	2	0	0	2	2	0	2	0	0	3	2	0	2	1	0	2	1	1
131972	1	2	72,5475701574264	2	1	3		3	0		1	2		0	0		0	0		1	3		2	3		3	3		3	3		1	2		1	2		3	0		3	3		0	3		0	1
131975	2	1	66,4777549623546	2	2	3		0	0		2	1		4	2		1	4		3	3		3	3		3	3		2	3		2	2		2	4		2	2		3	2		0	1		1	1
132422	1	1	62,2094455852156	2	4	1		3	0		3	1		2	0		2	0		3	1		3	0		4	1		4	1		3	1		3	1		4	1		4	1		4	0		3	0
132804	1	1	84,8268309377139	3	2	3	0	3	0	0	0	0	0	3	1	0	3	0	0	3	1	0	3	1	0	3	3	0	3	2	0	3	1	0	3	1	0	3	1	0	4	2	0	2	2	0	1	2	0
132904	2	2	84,4325804243669	2	0	2	0	2	2	2	2	0	0	0	0	0	0	0	0	3	1	1	2	0	0	1		3	0	1	0	0	0	0	0	1	0	0	0	1	2	2	1	2	1	0	1	1	1
135605	2	2	68,331279945243	2		1			1			0			1			1			1			1			0			1			1			1			1			1			0			0
135658	2	1	69,8836413415469	2	1	1		3	2		0	0		0	0		1	0		3	1		3	1		3	0		2	1		1	0		2	0		2	0		2	1		2	0		2	0
135658	1	1	69,4455852156057	2	2	1		3	0		2	0		2	0		2	1		3	1		3	1		2	1		2	1		2	1		1	1		2	0		3	1		1	1		1	1
135712	2	1	85,1362080766598	2	2	4		2	0		0	0		3	0		1	0		3	1		3	1		3	1		2	0		1	1		1	2		2	0		2	1		0	0		0	0
136268	1	2	75,7645448323066	3	3	2		1	0		1	0		0	0		1	0		0	0		0	1		3	3		3	2		0	2		0	2		2	1		3	2		0	0		0	2
136496	2	2	77,1745379876797	2	3	3		1	2		1	0		0	0		0	0		3	0		2	2		3	1		2	0		2	0		2	0		1	0		3	0		1	0		1	1
136639	2	1	79,9835728952772	2		4			0			0			1			0			0			1			3			0			1			1			0			1			1			1
137223	2	1	83,791923340178	2	2	3		2	3		1	0		0	0		0	0		2	1		1	1		1	3		1	2		0	1		0	2		3	1		4	2		2	0		1	1
138682	1	2	75,0006844626968	3	0			0			2			4			3			3			3			3			3			2			2			1			3			3			2
139474	2	2	80,4490075290897	2	2	2		2	2		0	0		1	1		1	2		3	2		2	1		3	3		2	0		1	0		1	2		2	2		2	3		1	2		1	2
140548	2	2	80,703627652293	2		4			0			0			0			0			1			1			0			0			0			0			0			0			0			0
141084	1	1	60,6926762491444	2	3	3		3	1		2	0		2	1		2	1		3	3		4	3		3	3		4	3		3	2		3	2		3	3		4	3		3	4		3	3
141455	2	2	68,4791238877481	1	0	2	0	0	0	0	0	0	0	0	0	0	0	0	0	1	1	0	1	0	0	3	0	0	3	1	0	0	0	0	0	0	0	3	0	0	3	2	0	0	1	0	0	0	0
141627	1	1	79,047227926078	3	4	4	2	0	0	0	0	0	0	1	1	0	4	4	4	2	3	2	3	3	3	4	4	3	3	0	0	2	3	3	4	4	3	2	0	3	3	0	3	2	3	2	2	3	2
142623	1	2	58,7843942505133	2		4			1			0			0			0			0			0			3			2			1			2			3			3			2			0
142623	2	2	59,7344284736482	2	2			4			0			4			4			3			3			4			4			4			4			4			4			3			3
143055	1	1	70,8199863107461	1	2	4	0	4	2	2	1	2	0	4	0	0	0	0	0	1	2	1	0	2	0	3	3	0	2	2	0	0	2	0	0	2	0	4	1	0	3	1	0	1	3	0	1	0	0
143064	2	1	67,2854209445585	2		3	2		3	2		0	0		0	0		1	0		3	0		1	1		3	0		2	1			0		0	2		2	0		2	1		2	0		2	0
143064	1	1	67,9644079397673	2	2	0		3	2		3	0		1	1		1	1		2	2		2	1		3	4		3	2		2	2		2	2		2	1		3			1			1
143395	2	2	82,861054072553	3	0	3	0	2	1	1	0	0	0	1	0	0	1	0	0	1	0	0	0	0	0	3	0	0	3	0	0	1	0	0	1	0	0	2	0	0	4	1	0	0	0	1	1	0	0
143395	1	2	80,6570841889117	3		4			2			0			0			0			0			2			3			0			0			0			0			3			0			0
143455	2	1	78,3928815879535	3	2	2	0	2	1	0	2	0	0	0	0	0	0	0	0	3	1	0	3	1	0	3	3	0	3	1	0	3	1	0	2	1	0	2	0	0	4	1	1	3	1	0	2	0	0
145015	2	1	78,6721423682409	1		4			0			0			0			0			0			0			0			0			0			1			0			1			0			0
145015	1	1	78,9048596851472	2	0			3			0			0			0			0			3			3			2			0			0			3			3			1			1
145681	2	2	77,2785763175907	2	3	0	0	3	2	0	2	0	0	3	0	0	3	0	0	3	0	0	2	0	0	3	0		3	1	0	4	0	0	3	1	0	2	0	0	3	0	0	2	0	0	2	0	0
145919	1	1	84,7912388774812	3	4			1			3			4			4			4			4			4			4			4			4			4			4			3			4
146446	2	2	53,2073921971253	1		4			4			0									1			1			0			1			3			3			1			1			1			0
146456	2	2	77,138945927447	2		3			1			0			2			3			3			3			3			3			3			3			2			3			2			2
147134	1	1	70,4010951403149	2	0	0	0	2	0	0	2	0	0		0	0	1	0	0	2	1	0	2	1	1	3	0	0	0	0	0	0	0	0	0	0	0	0	0	0	2	1	0	0	0	0	0	0	0
147633	2	1	50,4476386036961	2	3	3		3	3		1	1		4	4		4	4		3	3		3	3		3	3		3	2		4	0		4	0		3	2		3	2		2	1		2	1
148546	2	1	62,5133470225873	2	3	4	3	3	2	3	3	0	0	1	0	0	1	0	1	1	0	1	2	0	1	4	2	1	3	1	2	1	0	1	2	1	1	2	0	1	2	0	2	2	0	2	2	0	2
148985	1	2	61,1964407939767	3	0			2			0			0			2			3			2			4			2			3			2			2			4			4			2
149091	1	1	79,5482546201232	2			0			2			0			0			0			3			1			3			0			0			0			0			1			0			0
149826	2	1	69,2238193018481	2	4	3		3	0		0	0		0	1		0	1		2	2		2	1		3	0		2	2		0	0		1	2		3	0		3	2		1	0		0	0
150167	1	2	81,2813141683778	3		4			2			0			0			0			3			2			4			3			3			3			2			2			3			3
150167	2	2	82,1382614647502	2	1	4		2	2		2	0		0	2		1	0		3	3		2	2		3	4		2	3		1	2		2	2		2	2		3	3		2	4		2	3
150273	1	2	59,8932238193018	2	3	2		2	0		1	0		0	0		3	0		4	3		4	0		4	4		3	4		3	0		4	0		1	0		4	3		4	3		1	0
150308	1	1	81,3032169746749	2	3						1			2			2			3			3			3			3			3			2			2			4			2			2
150368	1	2	77,8754277891855	2	2	4		1	2		2	0		1	2		1	1		3	1		3	2		3			2	2		2	2		1	1		4	1		4	2		1	1		1	1
150837	1	1	85,4455852156057	2	3	2		2	2		2	0		3	0		4	0		2	1		3	0		3	2		4	0		3	0		3	0		3	0		4	2		2	0		2	0
151076	2	2	85,2484599589322	3	1	0	0	0	0	0	0	0	0	0	0	0	0	1	0	1	3	1	0	3	1	4	3	4	2	2	1	2	1	0	1	2	0	4	0	0	4	1	1	2	3	4	1	2	4
151531	1	2	61,2977412731006	2	3	1	1	4	2	2	0	0	0	4	0	0	0	0	0	1	1	1	3	1	1	3	3	0	3	1	0	2	1	0		1	1	3	0	0	3	1	0	2	0	0	2	0	0
151712	1	1	75,0280629705681	0		0			0			0			0			0			0			0			0			0			0			0			0			0			1			1
152352	2	1	68,0766598220397	2	2			2			3			0			0			3			2			0			3			1			2			3			3			2			2
152720	2	2	62,7679671457906	2	2	3	1	3	2	1	1	0	0	1	2	0	2	0	1	2	1	2	3	1	2	3	3	2	3	2	1	2	2	1	2	1	2	2	1	1	3	2	2	2	1	0	1	1	0
153023	2	1	68,7830253251198	2	3		1	3		0	0		0	4		0	4		0	3		1	3		1	3		0	2		1	3		0	3		0	2		0	2		1	2		1	1		1
153082	2	1	69,8206707734428	2	1			2			0			1			2			2			2			3			3			3			3			2			3			2			2
153084	2	2	72,7419575633128	3	2			3			2			3			1			2			2			4			2			2			2			2			3			2			2
153101	2	2	73,3388090349076	1	0			2			0			0			0			2			2			3			2			1			1			2			3			1			1
153253	1	2	51,0691307323751	2	0	2		3	0		0	0		0	0		0	0		3	3		2	1		3	3		3	1		1	1		3	1		2	1		3	2		3	2		2	1
153274	2	2	69,4182067077344	2	0			1			0			1			1			2			1			3			2			1			1			2			3			3			2
154352	2	1	76,807665982204	2	4	4	0	1	0	0	0	0	0	1	1	0	1	1	0	3	2	0	2	2	0	3	0	1	2	3	0	1	1	0	1	1	0	0	0	0	3	2	1	2	1	1	1	0	0
154355	2	2	70,2094455852156	3	0	2		0	1		0	0		0	1		0	1		2	1		1	1		3	3		3	1		1	1		1	2		2	0		3	0		0	2		0
155061	1	1	77,8781656399726	2	1	1	1	3	2	2	2	2	0	2	3	1	2	3	1	3	3	3	4	4	4	4	4	4	4	4	3	4	4	3	4	4	3	3	3	2	4	4	4	3	4	3	3	4	3
155061	2	1	77,45106091718	2		3			0			0			0			0			1			3			3			3			2			2			0			1			3			3
155506	2	2	68,1642710472279	3	0	1		3	0		0	0		0	0		0	0		3	1		3	0		4	0		3	1		2	0		2	0		3	0		4	0		3	0		3	0
155506	1	2	68,498288843258	2	2			3			1			1			3			3			2			3			3			2			3			3			4			3			2
155577	2	1	79,315537303217	2	4			2			1			1			3			2			3			4			4			2			2			2			4			1			2
155584	2	1	68,2245037645448	1	3			4			4			1			1			3			3			3			3			2			3			3			4			0			1
155594	2	1	68,1368925393566	2	2			1			0			2			3			3			3			4			2			2			3			2			3			3			2
156251	2	1	76,5119780971937	1	0	2		0	0		0	0		2	0		2	0		1	1		2	1		3	3		4	1		2	0		2	0		2	0		2	1		1	0		2	0
156694	2	2	67,7426420260096	2	1	2	0	3	2	0	0	0	0	1	1	0	1	0	0	2	1	0	2	1	0	4	3	0	3	1	0	2	1	0	3	1	0	3	1	0	2	2	0	1	0	0	1	0	0
156812	2	2	54,1190965092402	2	3	3	0	2	0	0	0	0	0	0	0	0	4	0	0	3	3	1	3	2	1	4	0	0	2	1	0	0	0		4	0	0	2	0	0	3	1	0	0	3	0	1	1	0
157366	2	2	64,9253935660506	1	0	2		3	0		0	0		0	0		3	0		1	1		3	1		3	3		4	2		2	2		4	2		3	0		4	2		3	1		3	1
157541	1	1	65,9028062970568	2	4	4		3	2		1	0		0	0		4	0		3	1		3	2		4	2			1		1	0		4	1		3	1		4	1		3	0		2	0
158434	1	1	65,7659137577002	1		4			0			0			4			3			3			1			3			2			2			2			1			2			2			2
158570	2	1	48,1232032854209	2	2	3	2	3	3	3	1	0	3	2	0	2	3	0	2	3	2	3	3	1	2	4	3	3	3	2	3	2	1	2	3	1	2	2	1	2	3	2	3	3	2	2	2	1	2
159076	1	2	79,2826830937714	2	2	3	0	3	0	1	2	0	0	0	0	0	1	1	0	2	3	0	2	2	0	3	3	0	3	2	0	2	1	0	2	1	0	2	1	0	3	3	1	2	2	0	2	2	0
159851	2	2	65,9931553730322	3		4	1		0	1		0	0		0	0		0	0		2	2		1	1		3	1		1	1		1	0		1	0		0	0		1	2		0	1		1	1
160054	2	2	53,2265571526352	2
160101	2	2	66,0150581793292	2	1	2	0	4	0	0	1	0	0	4	4	0	4	4	0	2	2	0	2	2	0	3	3	0	2	2	1	4	3	1	4	3	1	2	2	0	4	2	1	1	2	0	1	2	0
160101	1	2	65,6317590691307	2	0	2		3	0		2	0		4	4		4	4		3	1		2	1		3			2	1		3	1		3	1		2	0		4	1		2	1		2	1
160106	2	2	74,2286105407255	2	3			4			0			0						2			2			2			3			1			1			1			3			0			0
161501	1	1	52,5831622176591	2		0			2			0			4			0			2			3			2			0			2			1			0			0			0			0
161515	1	2	60,6050650239562	2		4			1			0			0			0			1			1			3			1			1			2			1			1			1			0
161968	2	1	69,8809034907597	2	3	3	0	2	2	0	1	2	0	4	2	4	4	2	0	3	3	1	2	3	1	3	3	1	3	3	0	3	2	0	3	2	0	3	1	0	3	2	0	4	2	2	4	2	1
161968	1	1	71,0116358658453	2	2	2		0	2		0	0		0	0		0	0		2	2		1	2		3	3		2	2		2	0		2	0		2	0		2	1		3	2		3	2
162035	2	2	58,1492128678987	1	2	3		2	1		0	0		4	2		4	2		2	1		3	2		0	2		1	1		2	1		2	1		1	0		0	2		0	2		0	0
162058	1	2	67,4880219028063	1	4	3		3	2		3	0		1	1		1	4		2	2		2	3		3	3		3	2		1	1		1	4		2	0		3	1		2	2		1	2
162211	2	2	68,9226557152635	2	0	1			1		0	0		0	0		0	0		0	2		0	1		3	3		1	1		1	1		1	1		3	2		4	3		0	3		0	2
162373	2	1	74,5845311430527	2	4	0	0	2	0	0	2	0	0	1	0	0	4	0	0	3	0	0	3	0	0	4	3	0	3	2	0	2	1	0	3	1	0	3	1	0	4	2	0	2	0	0	3	1	0
162375	1	1	57,5003422313484	2			0			1			0			0			0			0			0			0			0			0			0			0			0			0			0
162375	2	1	59,2936344969199	3	1	1		2	3			0		2	2			2		4	2		3	2		3	2		4	2		4	2		4	2		1			2	1		4	1		1	1
162720	1	1	76,3230663928816	0		1			0			0			1			2			2			1			1			1			1			2			1			2			0			0
162873	1	1	66,5653661875428	2	4			3			3			1			2			3			3			4			4			3			4			3			4			4			4
162912	1	1	72,249144421629	2	3	2	1	3	2	4	0	0	0	0	0	0	0	0	0	1	0	0	3	1	1	4	3	1	3	0	0	3	0	0	3	1	0	3	0	0	3	1	1	2	1	0	2	1	0
162921	1	1	53,1854893908282	1			0			0			0			0			0			0			0			0			0			0			0			0			0			0			0
163733	1	2	54,425735797399	2		2			2			0			0			2			1			2			0			0			1			2			2			2			0			0
164049	2	2	74,9678302532512	1	1		0	2		0	0		0	0		0	3		0	2		0	2		0	3		0	3		0	2		0	3		0	2		0	3		1	2		0	2		0
164049	1	2	76,5941136208077	2	1	4		1	2		0	0		3	0		2	0		2	1		3	1		3	1		3	1		2	0		3	0		3	1		3	1		2	0		2	0
164150	2	2	81,8124572210814	3	0	1		2	0		0	0		0	0		0	0		1	1		1	1		3	0		2	0		0	0		1	1		3	1		3	2		0	0		0	0
164192	1	2	63,2169746748802	2	1		0	3		1	3		0	4		0	0		0	2		1	1		0	3		0	3		0	2		0	0		0	3		0	3		1	1		0	1		0
165347	1	2	71,3401779603012	3	2	2	0	3	2	0	1	0	0	0	1	0	1	2	0	2	2	0	2	2	0	3	2	0	1	2	1	1	0	0	1	2	0	1	2	0	3	2	1	1	1	0	1	1	0
165347	2	2	70,9815195071869	3
165731	2	2	65,7330595482546	3		1	4		2	3		1	0		2	0		2	0		3	3		3	3		4	3		3	2		2	2		3	2		2	1		4	2		4	3		2	2
165731	1	2	66,6748802190281	3	1	4	0	2	4	1	1	0	0	2	0	0	2	1	1	3	3	2	1	2	2	3	3	3	3	2	2	3	2	1	3	2	2	2	2	1	4	3	2	3	3	2	3	3	2
165878	2	2	78,6064339493498	2			0			0			0			0			0			1			0			3			1			0			0			0			2			1			1
166345	2	2	67,27446954141	1		1	0		0	0		0	0		0	0		0	0		1	1		2	0			0		1	0		1	1		1	1		1	1		1	1		0	0		1	0
166347	1	1	54,2286105407255	2	4		0	3		0			0	0		0	0		0	2		0	3		0	4		0	3		0	1		0	1		0	2		0	3		0	0		0			0
166355	2	2	67,0581793292266	2		4	3		2	3		0	0		0	0		0	0		3	2		1	2	4	4	4	3	2	3	2	1	1	3	1	1	2	1	1	3	2	4	2	1	3	2	2	2
166376	1	1	57,782340862423	2	0		2	2		2	0		0	0		0	4		0	2		1	2		1	3		0	1		0	0		0	3		0	1		0	2		0	1		0	0		0
166379	1	1	61,9849418206708	2	4			3			2			4			4			3			3			3			4			3			4			3			4			3			3
166528	2	2	67,7535934291581	2	3		0	2		0	1		0	3		0	4		0	3		0	3		0	3		0	2		0	2		0	1		0	1		0	3		0	3		0	2		0
167047	1	1	73,7248459958932	2			0			0			0			0			0			1			1			0			0			0			0			0			1			0			0
167048	1	1	81,5989048596851	2			2			0			0			0			0			1			1			0			1			0			0			0			2			1			0
167472	2	1	72,4709103353867	2			0			0			0			0			0			0			0			0			0			0			0			0			0			0			0
167527	2	2	57,3415468856947	2	2	0	0	4	2	3	1	0	0	0	0	0	3	0	0	3	1	1	3	1	0	4	0	1	3	0	0	0	0	0	3	1	0	3	0	0	3	0	0	0	0	1	1	0	0
167527	1	2	56,3860369609856	0	3		0	4		2	1		0	0		0	3		0	3		1	3		1	3		0	3		0	0		0	3		1	2		0	3		0	0		0	2		0
167551	2	2	72,6132785763176	3			0			0			0			0			0			0			1			0			1			0			0			0			1			0			0
167587	2	2	67,8439425051335	3	2	4		1	1		0	0		0	2		4	2		1	3		1	2		3	3		2	2		2	2		4	3		2	2		3	2		1	1		1	2
167698	1	1	42,4914442162902	1	3	4		4	0		1	0		4	1		4	0		1	2		3	3		3	3		1	2		0	2		2	2		1	1		2	2		1	3		1	1
167722	1	1	60,911704312115	0			0			0			0			0			0			1			1			3			1			0			0			1			1			0			0
167722	2	1	63,0581793292266	2	3			1			0			1			1			1			2			3			2			2			2			2			2			1			2
168209	2	1	74,5817932922656	2	4		3	3		3	2		0	4		1	4		1	3		2	2		1	3		3	3		0	3		0	3		0	2		0	3		0	2		1	2		1
168241	2	1	70,9267624914442	2	4		0	1		4	0		0	1		0	4		0	1		0	2		0	3		0	1		0	1		0	3		0	1		0	2		0	0		0	0		0
168245	1	1	79,9972621492129	3			0			0			0			1			0			1			0						0			0			0			0			2			0			0
168283	1	1	75,4743326488706	3		3			0			0			0			0			0			0			0			1			0			0			0			1			0			0
168309	1	2	72,7638603696099	3			0			0			0			0			0			1			1			1			0			0			0			1			1			1			1
168321	1	1	65,5386721423682	1	0	4	0	3	0	3	1	0		4	4	0	0	0	0	3	1	3	3	1	3	3	3	3	3	1	2	3	2	1	2	0	1	2	0	0	3	1	1	1	2	0	2	1	0
168564	2	1	72,6598220396988	2			0			1			0			0			0			1			1			0			0			0			0			0			0			0			0
168681	1	1	87,3045859000684	3	4		0	3		2	2		0	2		0	4		0	2		1	3		1	3		3	3		1	3		0	2		1	3		0	3		0	1			1		1
169325	2	1	73,3908281998631	2	3	4	0	2	0	0	0	0	0	4	2	0	4	1	0	3	3	0	4	2	0	3	1	0	4	2	0	4	2	0	4	2	0	2	2	0	4	2	0	1	1	0	2	2	0
169328	2	2	52,7282683093771	2	3			4			1			0			4			0			2			3			2			0			3			1			3			0			0
169336	2	1	47,9780971937029	2			1			4			0			0			0			0			1			0			0			0			2			1			1			0			0
169471	1	1	74,1327857631759	2			0			2			0			0			0			2			2						1			1			1			1						0			0
170222	2	1	74,2368240930869	2		1			0			0			0			0			1			1			0			0			0			0			0			2			0			0
170222	1	1	73,8726899383984	2		2			0			0			0			0			1			1			0			1			1			1			0			1			0			0
170756	2	2	57,719370294319	2	2		1	1		0	0		0	0		0	0		0	3		0	3		0	0		1	3		0	0		0	1		0	3		2	3		2	3		0	0		0
170777	1	2	72,435318275154	2	2		0	3		2	1		0	0		0	4		0	3		1	3		1	3		1	2		1	2		1	2		1	3		1	3		1	1		0	1		0
170787	2	1	85,4839151266256	2	3		0	1		2	1		1	0		0	0		0	3		3	3		2	3		3	3		0	3		1	3		1	2		0	4		2	3		0	3		1
171440	1	1	80,5092402464066	2	4		0	3		0	2		0	0		0	0		0	4		1	3		0	4		1	4		0	2		0	2		1	4		0	4		0	4		1	3		0
171744	1	2	62,4640657084189	2	3	1		4	2		3	0		4	0		0	0		3	1		3	1		3	3		4	1		3	1		2	1		4	0		4	1		3	1		3	1
171875	2	1	70,2642026009582	2	3		1	2		1	2		0	2		0	1		0	3		1	1		1	3		1	2		0	2		0	2		0	2		1	2		2	1		0	2		0
172106	1	1	67,6084873374401	2	4	1		3	1		2	0		1	1		1	3		3	2		3	1		4	3		3	1		3	1		3	2		3	0		4	1		4	1		4	1
172958	2	1	87,4715947980835	2	0			3			0			0			4			1			1			3			3			0			3			3			3			0			0
172962	2	1	77,5386721423682	2	1			1			0			4						3			2			3			2												3			2			2
172992	2	2	60,2600958247776	2	4			4			1			3			1			2			2			3			2			2			2			2			2			2			2
173003	1	1	81,533196440794	2		0	0		0	0		0	0		0	0		0	0		0	1		0	1		0	0		0	0		0	0		0	0		0	0		0	1		0	0		0	0
173003	2	1	83,4305270362765	3	0			2			2			1			1			3			2			3			3			3			3			2			4			3			2
173006	1	1	78,5297741273101	2			1			0			0			0			0			1			1			0			1			0			1			0			1			0			0
173007	1	1	72,1724845995893	2			1			0			0			0			4			2			0			0			0			0			3			0			1			0			0
173016	2	2	79,9233401779603	2	0		0	4		2	2		0	4		0	0		0	3		1	2		0	3		1	2		1	4		0	1		0	1		0	1		1	2		0	1		0
173160	1	1	60,5201916495551	2		0	0		1	2		0	0		0	0		4	4		1	0		1	0		3	0		1	0		0	0		3			0	0		1	0		1	0		1	0
173160	2	1	61,7029431895962	2	2	1		1	2		0	0		0	0		4	4		3	1		3	1		3	3		2	0		1	0		4	3		1	0		2	1		3	0		2	1
173537	2	1	56,6105407255305	2	2		1	3		0	1		0	0		0	1		0	2		1	3		0	3		0	4		0	0		0	0		0	0		0	1		0	4		0	4		0
173546	1	2	67,1622176591376	1	1	0	0	0	0	0	0	0	0	4	0	0	0	0	0	2	0	0	1	0	0	3	0	0	1	0	0	2	0	0	0	0	0	4	0	0	3	0	0	0	1	0	0	0	0
173727	2	2	56,4161533196441	1			0			1			0			0			1			1			1			0			1			0			1			0			0			0			0
173987	2	1	64,5037645448323	2	3	3	1	3	2	1	2	0	0	1	0	0	1	2	0	1	3	1	2	3	1	2	3	1	2	3	0	1	1	0	2	3	0	2	3	0	2	3	0	1	2	0	1	2	0
174212	1	2	76,9390828199863	3	2	2	0	3	0	0	0	0	0	0	0	0	0	1	0	1	1	0	1	0	0	3	1		2	1	0	1	0	0	2	0	0	2	0	0	3	1	0	0	1	0	1	0	0
175056	2	1	62,6995208761123	2	4		2	4		1	0		0	0		0	1		0	3		1	3		1	4		1	3		0	2		0	3		0	3		0	4		0	3		0	3		0
177083	2	2	69,347022587269	2	4	4		3	2		0	0		4	0		0	0		1	0		1	0		3	0		3	0		1	0		0	0		3	0		3	0		0	0		0	0
177322	2	2	58,3107460643395	2	1	4	1	3	3	2	2	0	0	2	3	4	2	4	4	3	3	3	3	2	2	3	3	2	3	3	2	2	2	2	3	2	2	2	2	1	3	3	2	1	2	0	2	2	2
177562	2	1	50,8528405201916	2	2	3	2	4	1	0	2	0	0	0	0	0	3	1	0	4	2	1	4	2	1	3	2	1	3	1	0	1	1	0	3	1	0	3	0	0	3	1	1	1	0	0	1	0	0
177607	1	1	73,2238193018481	3		4	0		0	0		0	0		0	0		1	0		0	0		1	0			0		1	0		1	0		2	0		1	0		2	0		2	0		1	0
178229	2	2	69,9767282683094	1	3	2	1	2	4	0	0	0	0	0	0	0	0	0	0	1	1	0	0	1	0	4	1	0	2	1	0	2	0	0	2	1	1	2	1	0	2	1	0	2	0	0	2	1	0
178321	2	2	69,0622861054073	2	4	0	1	2	0	0	0	1	0	0	0	0	0	0	0	2	1	0	2	1	1	4	3	3	4	2	2	3	1	1	3	1	1	4	1	1	4	2	1	3	1	1	3	1	1
178412	2	2	66,0287474332649	3	4	1		3	2		1	0		0	0		0	0		3	1		1	1		3	0		3	0		0	0		1	1		1	0		4	0		0	0		0	0
178551	1	2	76,9281314168378	3	4	4		3	1		0	0		3	4		3	4		3	3		3	3		3	3		3	1		4	4		4	4		2	1		4	3		3	1		2	2
178597	1	1	67,4880219028063	2	2	0	0	2	1	3	0	0	0	2	0	0	4	0	0	1	1	1	2	1	0	3	2	0	3	0	0	2	0	0	3	1	0	3	0	0	3	1	0	2	0	0	1	0	0
179052	1	1	66,4914442162902	2	1			3			1			3			1			3			3			4			4			3			2			3			4			1			2
179638	2	2	72,041067761807	2	4	3	1	3	3	1	2	1	0	4	0	0	2	0	0	2	2	1	3	2	1	4	3	0	3	2	1	3	2	0	3	2	0	2	2	1	3	3	1	2	1	0	2	1	0
180147	1	1	74,485968514716	2	4	3	2	3	2	0	1	0	0	0	1	0	1	1	1	2	3	1	2	3	2	3	3	1	3	2	2	1	2	1	1	2	1	2	2	1	3	3	2	2	2	2	2	2	1
180349	1	2	63,5455167693361	3	4	4	4	3	1	0	1	1	0	1	4	0	4	4	4	2	2	1	3	2	1	2	4	1		3	0	0	3	0		3	1	2	2	1	2	3	0	2	3	0	1	2	0
180364	2	2	81,9520876112252	3	0	2	0	1	0	0	0	0	0	3	0	0	3	0	0	3	0	0	3	0	0	4	0	0		0	0	0	0	0		0	0		0	0	3	0	0	3	1	0	2	0	0
180638	2	2	75,8439425051335	3	4	4	1	4	3	2	1	0	0	1	0	0	4	0	0		2	1		1	1	3	3	0		1	0	2	1	0	3	1	0	2	0	0	2	0	0	2	3	0	2	0	0
180639	2	1	58,9760438056126	2	3	1	0	3	1	2	1	0	0	3	0	0	4	1	0	2	3	1	3	1	0	3	3	1	3	1	2	2	0	0	3	1	0	1	0	0	3	2	2	2	1	1	2	1	0
180639	1	1	59,6796714579055	2	2	3		2	0		1	0		1	1		1	0		3	2		2	1		4	3		2	2		2	1		2	1		2	1		4	3		3	2		3	2
181153	2	2	80,1560574948665	2		4	0		0	0		0	0		4	0		0	0		2	1		2	1		3	0		0	0		2	0		2	0		2	0		1	1		1	0		0	0
181165	2	1	83,1676933607118	2	1	4	0	0	0	0	2	0	0	0	0	0	0	0	0	0	0	0	0	0	0		0		1	0	0	3	0	0	3	0	0	3	0	0	1	0	0	0	0	0	0	0	0
181167	1	1	69,2347707049966	2		0	0		0	0		0	0		0	0		0	0		1	1		0	1			1		1	0		1	0			0		1	1		1	1		0	0		0	0
181832	2	1	79,4387405886379	2	4			4			3			2			4			3			3			4			4			3			4			3			4			4			3
181871	2	1	80,6406570841889	3	0			2			0			0			3			0			0			4			2			2			3			4			4			0			0
181871	1	1	81,2703627652293	3	0			2			0			0			0			0			0			4			1			1			2			1			3			0			0
182166	1	2	65,6208076659822	2	2	4	4	2	2	2	1	0	0	2	2	1	2	1	0	2	1	1	2	1	1	4	4	3	3	3	3	2	2	2	2	2	2	3	3	2	4	4	2	2	3	2	2	2	2
182695	1	1	66,3271731690623	2	4	2	2	2	0	0	1	0	0	1	0	0	1	0	0	3	1	0	3	1	1	3	1	0	4	1	1	2	0	0	3	1	0	3	0	0	4	1	1	3	0	0	2	0	0
183265	1	2	76,3887748117728	2	1	4		3	3		1	0		1	0		1	0		3	1		3	3		4	3		3	2		2	1		2	1		2	1		4	2		3	3		2	3
183407	1	1	71,1184120465435	1	3			2			1			2			1			3			3			3			2			2			2			2			3			2			1
183580	2	1	57,637234770705	1	2			2			1			0			0			1			1			3						0			0			2			2			3			2
183671	1	1	70,7926078028747	2	4	3	2	2	2	0	0	0	0	2	1	0	1	2	0	3	1	1	3	1	1	4	3		4	1	1	2	2	0	2	2	0	1	1	0	4	2	1	3	1	0	2	1	0
183672	1	1	68,5338809034908	3	4	0	0	4	0	0	1	0	0	0	0	0	0	0	0	3	1	0	3	1	0	3	0	0	4	0	0	0	0	0	0	0	0	3	0	0	4	1	0	2	0	0	2	0	0
183733	2	2	81,7768651608487	3	1	0	0	2	1	1	0	0	0	0	0	0	3	0	0	2	1	0	2	0	1	3	2	0	4	3	1	1	0	0	2	1	0	3	0	0	3	0	0	1	1	0	1	0	0
183733	1	2	83,0718685831622	3	1			3			0			4			4			2			3			3			4			3			3			3			4			1			1
183778	1	1	67,1895961670089	2
184303	2	1	75,211498973306	2	3	4	0	2	0	1	1	0	0	3	0	0	3	0	0	3	1	0	2	1	0	3	0	0	2	0	0	2	0	0	3	0	0	2	0	0	3	0	0	2	1	0	2	0	0
184792	1	2	68,9993155373032	1	1	1	0	2	3	2	0	0	0	0	0	0	4	0	0	1	1	0	1	1	0	3	0	0	1	1	0	0	1	0	4	0	0	0	0	0	3	1	1	2	2	2	1	1	1
184792	2	2	69,7029431895962	1	0	0		3	2		0	0		0	0		0	0		3	1		2	1		3	3		2	0		1	0		1	1		1	0		3	1		3	2		2	2
185160	1	1	73,2950034223135	2	2	1		4	2		2	1		1	0		0	0		3	2		2	1		4	2		3	2		3	2		3	2		2	3		4	3		3	4		2	1
185162	2	1	68,517453798768	2		2			0			0			0			0			1			1			3			1			1			1			1			2			1			1
185169	1	1	76,6242299794661	2	0	0		1	0		0	0		1	2		1	2		0	2		0	0		3	2		4	3		2	2		2	2		4	0		4	1		2	0		2	0
185323	2	1	69,7330595482546	2		1			0			0			0			0			1			0			0			0			0			0			0			0			1			1
185359	1	2	70,0232717316906	2		4			1			0			1			3			2			1			3			2			1						0			2			2			1
185386	1	1	66,8446269678303	2	4	1	1	2	2	2	2	0	1	3	0	0	1	0	0	3	2	2	3	1	2	3	2	0	3	2	1	2	1	0	2	0	0	3	1	0	3	2	1	2	0	0	1	0	0
185389	1	2	84,9664613278576	2	3	1		3	0		2	0		2	0		3	0		4	0		3	1		3	0		4	1		3	1		3	1		3	0		4	1		3	1		2	0
185391	1	1	55,7973990417522	1	4			2			2			0			3			4			3			3			3			2			2			4			4			1			2
185393	1	2	68,3613963039014	2	0	3		0	0		0	0		0	3		0	2		1	1		0	2		3	3		2	3		1	3		1	3		2	2		3	2		2	1		1	1
185874	1	2	70,9869952087611	2	1			2			0			4			4			2			2			2			2			3			3			2			1			0			0
189324	1	2	43,4551676933607	2	3			4			3			3			3			4			3			4			4			4			4			3			4			3			3
189340	2	1	80,082135523614	3		4			0			0			2			2			1			2			0			1			1			1			0			4			0			0
190292	2	1	75,7946611909651	2	0	4		1	2		0	0		1	4		1	0		3	4		3	3		3	3		3	3		2	3		2	3		2	1		3	1		2	1		1	0
190356	1	1	73,8316221765914	2	3	4		0	2		2	0		1	0		4	0		3	1		3	1		4	3		3	2		4	1		4	2		3	0		3	1		3	2		3	1
190416	2	1	61,0294318959617	2	3	2		3	0			0		3	1		3	4		3	2		3	3		3	3		3	3		4	1		4	4		3	2		4	2		3	4		3	3
190673	2	2	57,1225188227242	2	3	2		3	2		0	0		0	1		3	1		1	2		2	1		3	2		2	2		1	1		1	1		2	1		2	2		1	1		1	1
190682	1	2	62,8555783709788	1		1			0			0			0			0			2			2						1			0			1			0			1			1			0
192857	1	1	80,0492813141684	2	1	4			0		1	0		2	4		4	0		3	2		3	3		4			3	3		2	3		4	4		3	2		4	2		3	4		2	3
192894	2	1	61,8726899383984	2	3	4		0	0		3	0		1	0		2	0		3	4		3	3		3	4		3	3		3	1		3	3		3	3		3	3		3	3		3	3
192898	2	1	74,6666666666667	2		4			0			0			0			0			2			2			0			1			0			0			0			2			1			1
192911	2	2	69,0650239561944	3	4	4		4	1		2	1		3	0		3	4		2	3		2	3		3	3		2	3		3	2		3	3		2	1		2	1		2	4		2	3
192912	2	1	81,015742642026	3		4			0			0			0			0			1			1						0			0			0			0			1			0			0
193898	1	2	68,72553045859	3	3	2		3	1		2	0		4	0		3	0		3	1		4	0		4			4	2		3	2		3	2		2	0		4	2		3	1		3	2
194592	2	2	58,9267624914442	2	1	4		3	1		0	0		0	0		0	0		1	1		0	1		3	3		3	1		2	0		1	1		3	0		3	0		2	0		2	1
195361	1	1	66,4093086926762	2	4	4			2			0		0	0		0	0		3	3		3	3		3	3		3	1		0	0		0	1		2	0		3	1		3	2		2	1
195453	1	2	70,1519507186858	2	2	3		3	1		0	0		3	0		3	2		2	1		2	2		3	3		2	1		2	1		2	3		1	0		3	2		2	2		2	0
195461	1	1	71,9890485968515	2				2			0			0			3			2			2			3			3			2			2			3			3			0			0
197268	2	1	57,1663244353183	2	4			3			2			0			2			4			2			4			4			1			4			2			4			4			2
199022	1	1	71,047227926078	3	1			4			0			1			1			4			3			3			4			2			2			3			4			1			1
199204	2	2	72,3969883641342	2
199241	2	2	84,9089664613279	2
199499	2	2	61,8206707734428	2	1			3			1			0			0			1			2			3			1			1			1			1			1			2			1
200411	1	1	60,8049281314168	3	2			2			2			3			1			3			3			3			3			2			3			3			3			2			2
201196	2	2	61,0704996577687	3	4			4			0			3			0			2			4			3			4			2			1			3			4			4			2
201809	2	1	54,7214236824093	1	4			3			2			1			3			3			3			4			3			2			3			2			3			4			4
[truncated: 153 more columns]
